# Supplementary material for: Contrasting consequences of podocyte insulin-like growth factor 1 receptor inhibition
Source: iScience. 2024 Apr 16;27(5):109749. doi: 10.1016/j.isci.2024.109749 (PMC11068853; doi:10.1016/j.isci.2024.109749)
Supplement: Table S1. GO and KEGG terms enriched NC-IGF1RKD vs. wild-type podocytes, related to Figure 5B [file mmc2.xlsx]

## Sheet: WT vs ciIGF1RKO
C: Selection column	C: Selection value	C: Category column	C: Category value	N: Total size	N: Selection size	N: Category size	N: Intersection size	N: Enrichment factor	N: P value	N: Benj. Hoch. FDR
Cluster	Cluster -3	GOMF name	carbonyl reductase (NADPH) activity	9320	32	4	2	145.62	6.8089e-05	0.009039
Cluster	Cluster -3	GOBP name	vitamin K metabolic process	9320	32	4	2	145.62	6.8089e-05	0.0076981
Cluster	Cluster -4	GOCC name	germinal vesicle	9320	105	3	3	88.762	1.3898e-06	6.2422e-05
Cluster	Cluster -4	GOCC name	condensin complex	9320	105	6	6	88.762	1.7709e-12	1.7399e-10
Cluster	Cluster -4	GOBP name	meiotic chromosome condensation	9320	105	2	2	88.762	0.00012573	0.012746
Cluster	Cluster -4	GOCC name	Ndc80 complex	9320	105	4	4	88.762	1.5215e-08	9.8294e-07
Cluster	Cluster -4	GOCC name	centralspindlin complex	9320	105	2	2	88.762	0.00012573	0.0035936
Cluster	Cluster -4	Reactome	REACT_283383	9320	105	8	6	66.571	4.8536e-11	3.7314e-08
Cluster	Cluster -4	GOBP name	spindle midzone assembly involved in mitosis	9320	105	4	3	66.571	5.4983e-06	0.00088687
Cluster	Cluster -4	GOCC name	female germ cell nucleus	9320	105	4	3	66.571	5.4983e-06	0.00020579
Cluster	Cluster -4	GOBP name	mitotic chromosome condensation	9320	105	10	7	62.133	2.1882e-12	1.0878e-09
Cluster	Cluster -3	KEGG name	Drug metabolism - other enzymes	9320	32	15	3	58.25	1.6117e-05	0.0012203
Cluster	Cluster -4	GOCC name	axon hillock	9320	105	4	2	44.381	0.00073779	0.015194
Cluster	Cluster -4	GOCC name	chromosome passenger complex	9320	105	4	2	44.381	0.00073779	0.015194
Cluster	Cluster -4	GOBP name	chromosome condensation	9320	105	20	9	39.943	3.0918e-13	1.8211e-10
Cluster	Cluster -4	GOBP name	spindle midzone assembly	9320	105	7	3	38.041	4.6547e-05	0.005683
Cluster	Cluster -4	GOBP name	DNA packaging	9320	105	23	9	34.733	1.4582e-12	7.4536e-10
Cluster	Cluster -4	GOBP name	regulation of spindle organization	9320	105	8	3	33.286	7.366e-05	0.0082508
Cluster	Cluster -4	KEGG name	Systemic lupus erythematosus	9320	105	21	7	29.587	1.8872e-09	5.0012e-07
Cluster	Cluster -4	Reactome	REACT_351456	9320	105	12	4	29.587	6.9023e-06	0.0012386
Cluster	Cluster -4	Reactome	REACT_312383	9320	105	9	3	29.587	0.00010928	0.009132
Cluster	Cluster -4	GOBP name	regulation of attachment of spindle microtubules to kinetochore	9320	105	9	3	29.587	0.00010928	0.011299
Cluster	Cluster -4	GOCC name	germ cell nucleus	9320	105	16	5	27.738	6.3982e-07	3.2158e-05
Cluster	Cluster -4	Reactome	REACT_314754	9320	105	10	3	26.629	0.0001544	0.011667
Cluster	Cluster -4	Reactome	REACT_339329	9320	105	10	3	26.629	0.0001544	0.011667
Cluster	Cluster -4	GOCC name	microtubule plus end	9320	105	10	3	26.629	0.0001544	0.0041139
Cluster	Cluster -4	GOBP name	mitotic sister chromatid segregation	9320	105	17	5	26.106	8.9667e-07	0.00017534
Cluster	Cluster -4	GOCC name	spindle midzone	9320	105	14	4	25.361	1.3657e-05	0.00046335
Cluster	Cluster -4	GOBP name	sister chromatid segregation	9320	105	21	6	25.361	8.1852e-08	1.9416e-05
Cluster	Cluster -4	GOCC name	nucleosome	9320	105	26	7	23.897	1.0125e-08	6.9203e-07
Cluster	Cluster -4	GOCC name	mitotic spindle	9320	105	29	7	21.425	2.3272e-08	1.4441e-06
Cluster	Cluster -4	GOBP name	mitotic spindle organization	9320	105	30	7	20.711	3.0035e-08	7.7307e-06
Cluster	Cluster -4	Reactome	REACT_75800	9320	105	27	6	19.725	4.1872e-07	0.0001006
Cluster	Cluster -4	Reactome	REACT_287050	9320	105	27	6	19.725	4.1872e-07	0.0001006
Cluster	Cluster -4	Reactome	REACT_27235	9320	105	18	4	19.725	3.9964e-05	0.0048007
Cluster	Cluster -4	GOBP name	positive regulation of cytokinesis	9320	105	19	4	18.687	5.0072e-05	0.0059777
Cluster	Cluster -4	Reactome	REACT_342780	9320	105	19	4	18.687	5.0072e-05	0.0056611
Cluster	Cluster -4	GOBP name	chromosome organization involved in meiosis	9320	105	24	5	18.492	5.7102e-06	0.00091696
Cluster	Cluster -4	GOBP name	cytokinesis after mitosis	9320	105	25	5	17.752	7.0609e-06	0.0011142
Cluster	Cluster -4	Reactome	REACT_264471	9320	105	21	4	16.907	7.5647e-05	0.0070923
Cluster	Cluster -4	GOBP name	establishment of spindle localization	9320	105	22	4	16.139	9.1453e-05	0.0097906
Cluster	Cluster -4	GOCC name	condensed chromosome	9320	105	44	8	16.139	2.4062e-08	1.4737e-06
Cluster	Cluster -4	Reactome	REACT_326896	9320	105	22	4	16.139	9.1453e-05	0.0081755
Cluster	Cluster -4	GOCC name	kinesin complex	9320	105	41	7	15.154	2.9514e-07	1.5999e-05
Cluster	Cluster -4	GOCC name	spindle microtubule	9320	105	37	6	14.394	2.9544e-06	0.00012116
Cluster	Cluster -4	GOBP name	cell cycle cytokinesis	9320	105	31	5	14.316	2.1162e-05	0.0028764
Cluster	Cluster -4	GOBP name	spindle organization	9320	105	69	11	14.15	2.1935e-10	7.5816e-08
Cluster	Cluster -4	GOBP name	DNA conformation change	9320	105	65	10	13.656	2.1627e-09	6.2792e-07
Cluster	Cluster -4	GOMF name	microtubule motor activity	9320	105	47	7	13.22	7.7467e-07	0.00023004
Cluster	Cluster -4	GOCC name	protein-DNA complex	9320	105	47	7	13.22	7.7467e-07	3.7663e-05
Cluster	Cluster -4	GOBP name	chromosome segregation	9320	105	79	11	12.359	9.8132e-10	3.0181e-07
Cluster	Cluster -4	GOBP name	regulation of cytokinesis	9320	105	36	5	12.328	4.4479e-05	0.0054719
Cluster	Cluster -4	GOCC name	spindle	9320	105	96	13	12.02	3.8614e-11	3.5707e-09
Cluster	Cluster -4	GOCC name	condensed chromosome kinetochore	9320	105	55	7	11.297	2.2958e-06	9.6671e-05
Cluster	Cluster -4	GOBP name	cytokinesis	9320	105	58	7	10.713	3.2949e-06	0.00056404
Cluster	Cluster -4	GOBP name	spindle assembly	9320	105	42	5	10.567	9.4049e-05	0.010039
Cluster	Cluster -4	GOCC name	kinetochore	9320	105	79	9	10.112	2.0501e-07	1.151e-05
Cluster	Cluster -4	GOCC name	chromosome, centromeric region	9320	105	44	5	10.087	0.00011749	0.0033786
Cluster	Cluster -4	GOBP name	regulation of cell division	9320	105	55	6	9.6831	3.0369e-05	0.0039504
Cluster	Cluster -4	KEGG name	Cell cycle - yeast	9320	105	46	5	9.648	0.00014512	0.0064094
Cluster	Cluster -4	GOCC name	microtubule associated complex	9320	105	84	9	9.5102	3.4804e-07	1.8652e-05
Cluster	Cluster -4	GOCC name	midbody	9320	105	92	9	8.6832	7.5544e-07	3.7111e-05
Cluster	Cluster -4	Reactome	REACT_329805	9320	105	78	7	7.9658	2.3397e-05	0.0031014
Cluster	Cluster -4	GOBP name	cell division	9320	105	214	19	7.8807	1.901e-12	9.5822e-10
Cluster	Cluster -4	GOBP name	cell cycle process	9320	105	417	37	7.8758	4.5166e-24	1.0245e-20
Cluster	Cluster -4	Reactome	REACT_306375	9320	105	69	6	7.7184	0.00010803	0.009132
Cluster	Cluster -4	GOBP name	microtubule cytoskeleton organization	9320	105	196	17	7.6987	4.4979e-11	1.7552e-08
Cluster	Cluster -4	GOCC name	chromosome	9320	105	104	9	7.6813	2.1072e-06	8.9527e-05
Cluster	Cluster -4	GOMF name	motor activity	9320	105	81	7	7.6708	2.9826e-05	0.0047402
Cluster	Cluster -4	GOBP name	regulation of microtubule cytoskeleton organization	9320	105	85	7	7.3098	4.0569e-05	0.005025
Cluster	Cluster -4	GOCC name	spindle pole	9320	105	73	6	7.2955	0.00014695	0.0039601
Cluster	Cluster -4	GOBP name	regulation of microtubule-based process	9320	105	100	8	7.101	1.3999e-05	0.002046
Cluster	Cluster -4	Reactome	REACT_358264	9320	105	81	6	6.575	0.00025703	0.015438
Cluster	Cluster -4	Reactome	REACT_321346	9320	105	113	8	6.284	3.3547e-05	0.0042985
Cluster	Cluster -4	GOBP name	nuclear division	9320	105	128	9	6.2411	1.1368e-05	0.0017048
Cluster	Cluster -4	GOBP name	mitosis	9320	105	128	9	6.2411	1.1368e-05	0.0017048
Cluster	Cluster -4	GOBP name	cell cycle phase	9320	105	160	11	6.1024	1.4657e-06	0.00027561
Cluster	Cluster -4	GOBP name	microtubule-based process	9320	105	329	21	5.6657	6.3225e-11	2.3902e-08
Cluster	Cluster -4	GOCC name	microtubule	9320	105	225	14	5.523	1.7197e-07	9.8903e-06
Cluster	Cluster -4	GOBP name	organelle fission	9320	105	146	9	5.4716	3.1881e-05	0.0041175
Cluster	Cluster -4	GOCC name	chromosomal part	9320	105	484	28	5.135	2.5233e-13	2.587e-11
Cluster	Cluster -3	GOBP name	small molecule metabolic process	9320	32	902	13	4.1976	3.1097e-06	0.00053487
Cluster	Cluster -4	GOBP name	chromosome organization	9320	105	482	22	4.0514	1.1199e-08	2.9886e-06
Cluster	Cluster -4	GOBP name	regulation of cell cycle process	9320	105	253	11	3.8592	9.8455e-05	0.010418
Cluster	Cluster -2	GOBP name	lysosome localization	9320	2497	7	7	3.7325	9.8479e-05	0.010418
Cluster	Cluster -2	GOCC name	signal recognition particle, endoplasmic reticulum targeting	9320	2497	6	6	3.7325	0.00036822	0.0084294
Cluster	Cluster -2	GOCC name	mitochondrial proton-transporting ATP synthase complex, coupling factor F(o)	9320	2497	6	6	3.7325	0.00036822	0.0084294
Cluster	Cluster -2	GOCC name	IkappaB kinase complex	9320	2497	6	6	3.7325	0.00036822	0.0084294
Cluster	Cluster -1	GOBP name	mitotic sister chromatid cohesion	9320	2499	8	8	3.7295	2.6499e-05	0.0035357
Cluster	Cluster -1	Reactome	REACT_361949	9320	2499	7	7	3.7295	9.9033e-05	0.0086519
Cluster	Cluster -1	GOBP name	histone H2B ubiquitination	9320	2499	7	7	3.7295	9.9033e-05	0.010418
Cluster	Cluster -1	Reactome	REACT_319408	9320	2499	9	9	3.7295	7.0887e-06	0.0012386
Cluster	Cluster -1	GOCC name	Prp19 complex	9320	2499	6	6	3.7295	0.00036999	0.0084294
Cluster	Cluster -4	GOBP name	cytoskeleton organization	9320	105	484	20	3.6678	2.7833e-07	6.0126e-05
Cluster	Cluster -4	GOBP name	DNA metabolic process	9320	105	423	17	3.5673	3.4166e-06	0.00058213
Cluster	Cluster -1	Reactome	REACT_321120	9320	2499	14	13	3.4631	3.7135e-07	0.0001006
Cluster	Cluster -1	GOCC name	U1 snRNP	9320	2499	12	11	3.4187	4.4563e-06	0.00017513
Cluster	Cluster -2	GOCC name	organellar small ribosomal subunit	9320	2497	21	19	3.377	1.4565e-09	1.0567e-07
Cluster	Cluster -2	GOCC name	mitochondrial small ribosomal subunit	9320	2497	21	19	3.377	1.4565e-09	1.0567e-07
Cluster	Cluster -2	GOCC name	chaperonin-containing T-complex	9320	2497	10	9	3.3592	5.1572e-05	0.0016107
Cluster	Cluster -1	Reactome	REACT_303193	9320	2499	10	9	3.3565	5.193e-05	0.0057034
Cluster	Cluster -1	GOCC name	ESC/E(Z) complex	9320	2499	10	9	3.3565	5.193e-05	0.0016112
Cluster	Cluster -1	GOMF name	microtubule plus-end binding	9320	2499	9	8	3.3151	0.0001747	0.019518
Cluster	Cluster -1	GOCC name	MCM complex	9320	2499	9	8	3.3151	0.0001747	0.0045017
Cluster	Cluster -1	Reactome	REACT_278538	9320	2499	9	8	3.3151	0.0001747	0.011781
Cluster	Cluster -1	Reactome	REACT_342741	9320	2499	9	8	3.3151	0.0001747	0.011781
Cluster	Cluster -1	GOCC name	origin recognition complex	9320	2499	8	7	3.2633	0.00058027	0.012496
Cluster	Cluster -1	GOCC name	nuclear origin of replication recognition complex	9320	2499	8	7	3.2633	0.00058027	0.012496
Cluster	Cluster -2	GOCC name	organellar ribosome	9320	2497	15	13	3.2348	2.0211e-06	8.665e-05
Cluster	Cluster -2	GOCC name	mitochondrial ribosome	9320	2497	15	13	3.2348	2.0211e-06	8.665e-05
Cluster	Cluster -1	GOBP name	DNA-dependent DNA replication initiation	9320	2499	14	12	3.1967	6.6191e-06	0.0010536
Cluster	Cluster -1	Reactome	REACT_351504	9320	2499	20	17	3.1701	8.263e-08	2.8875e-05
Cluster	Cluster -2	Reactome	REACT_290403	9320	2497	13	11	3.1583	2.1049e-05	0.0029822
Cluster	Cluster -2	GOMF name	proton-transporting ATPase activity, rotational mechanism	9320	2497	13	11	3.1583	2.1049e-05	0.0036541
Cluster	Cluster -1	GOCC name	nuclear euchromatin	9320	2499	19	16	3.1406	2.6309e-07	1.4597e-05
Cluster	Cluster -2	KEGG name	Collecting duct acid secretion	9320	2497	12	10	3.1104	6.666e-05	0.0032118
Cluster	Cluster -1	GOBP name	determination of adult lifespan	9320	2499	12	10	3.1079	6.7157e-05	0.0076404
Cluster	Cluster -1	Reactome	REACT_275829	9320	2499	18	15	3.1079	8.2966e-07	0.0001876
Cluster	Cluster -2	Reactome	REACT_350780	9320	2497	67	55	3.064	3.4016e-21	8.1865e-18
Cluster	Cluster -2	Reactome	REACT_324664	9320	2497	11	9	3.0538	0.00020784	0.013155
Cluster	Cluster -2	Reactome	REACT_299823	9320	2497	11	9	3.0538	0.00020784	0.013155
Cluster	Cluster -2	GOBP name	thioester metabolic process	9320	2497	11	9	3.0538	0.00020784	0.018952
Cluster	Cluster -2	GOCC name	integral to mitochondrial outer membrane	9320	2497	11	9	3.0538	0.00020784	0.0050861
Cluster	Cluster -2	GOBP name	acyl-CoA metabolic process	9320	2497	11	9	3.0538	0.00020784	0.018952
Cluster	Cluster -2	GOCC name	intrinsic to mitochondrial outer membrane	9320	2497	11	9	3.0538	0.00020784	0.0050861
Cluster	Cluster -2	GOBP name	mitochondrial fusion	9320	2497	11	9	3.0538	0.00020784	0.018952
Cluster	Cluster -1	GOCC name	DNA replication factor A complex	9320	2499	11	9	3.0514	0.00020923	0.0050861
Cluster	Cluster -1	GOCC name	mitochondrial respiratory chain complex I	9320	2499	33	27	3.0514	5.7396e-11	4.9215e-09
Cluster	Cluster -1	GOCC name	NADH dehydrogenase complex	9320	2499	33	27	3.0514	5.7396e-11	4.9215e-09
Cluster	Cluster -1	GOCC name	SWI/SNF complex	9320	2499	11	9	3.0514	0.00020923	0.0050861
Cluster	Cluster -1	GOCC name	respiratory chain complex I	9320	2499	33	27	3.0514	5.7396e-11	4.9215e-09
Cluster	Cluster -1	GOBP name	nuclear pore organization	9320	2499	11	9	3.0514	0.00020923	0.019031
Cluster	Cluster -2	GOBP name	energy coupled proton transport, down electrochemical gradient	9320	2497	16	13	3.0326	7.9016e-06	0.0012255
Cluster	Cluster -2	GOBP name	ATP synthesis coupled proton transport	9320	2497	16	13	3.0326	7.9016e-06	0.0012255
Cluster	Cluster -1	KEGG name	Mismatch repair	9320	2499	16	13	3.0302	7.9775e-06	0.00093957
Cluster	Cluster -2	Reactome	REACT_344470	9320	2497	69	56	3.0293	4.2594e-21	8.1865e-18
Cluster	Cluster -2	Reactome	REACT_292710	9320	2497	68	55	3.0189	1.3097e-20	1.6782e-17
Cluster	Cluster -2	GOCC name	exocyst	9320	2497	10	8	2.986	0.00063608	0.013332
Cluster	Cluster -2	KEGG name	Rheumatoid arthritis	9320	2497	15	12	2.986	2.404e-05	0.0013412
Cluster	Cluster -1	GOMF name	DNA secondary structure binding	9320	2499	15	12	2.9836	2.4251e-05	0.0040843
Cluster	Cluster -2	GOCC name	mitochondrial large ribosomal subunit	9320	2497	28	22	2.9327	1.4317e-08	9.3774e-07
Cluster	Cluster -2	GOCC name	organellar large ribosomal subunit	9320	2497	28	22	2.9327	1.4317e-08	9.3774e-07
Cluster	Cluster -2	GOMF name	deaminase activity	9320	2497	14	11	2.9327	7.1991e-05	0.0093374
Cluster	Cluster -2	GOBP name	glutamate metabolic process	9320	2497	14	11	2.9327	7.1991e-05	0.0080889
Cluster	Cluster -1	Reactome	REACT_358684	9320	2499	14	11	2.9303	7.2566e-05	0.0069736
Cluster	Cluster -2	GOBP name	acetyl-CoA catabolic process	9320	2497	22	17	2.8842	1.0134e-06	0.00019563
Cluster	Cluster -2	Reactome	REACT_333358	9320	2497	13	10	2.8711	0.00021168	0.013155
Cluster	Cluster -2	GOCC name	proton-transporting two-sector ATPase complex, catalytic domain	9320	2497	13	10	2.8711	0.00021168	0.0050933
Cluster	Cluster -2	GOBP name	mitochondrial fission	9320	2497	13	10	2.8711	0.00021168	0.019105
Cluster	Cluster -2	GOCC name	proteasome accessory complex	9320	2497	13	10	2.8711	0.00021168	0.0050933
Cluster	Cluster -1	GOBP name	regulation of chromatin silencing	9320	2499	13	10	2.8688	0.0002132	0.019105
Cluster	Cluster -1	GOBP name	positive regulation of transcription elongation from RNA polymerase II promoter	9320	2499	13	10	2.8688	0.0002132	0.019105
Cluster	Cluster -1	GOBP name	positive regulation of gene expression, epigenetic	9320	2499	13	10	2.8688	0.0002132	0.019105
Cluster	Cluster -1	GOCC name	condensed chromosome outer kinetochore	9320	2499	13	10	2.8688	0.0002132	0.0051037
Cluster	Cluster -1	Reactome	REACT_325952	9320	2499	13	10	2.8688	0.0002132	0.013155
Cluster	Cluster -1	Reactome	REACT_309805	9320	2499	30	23	2.8593	1.537e-08	6.5647e-06
Cluster	Cluster -1	Reactome	REACT_27166	9320	2499	30	23	2.8593	1.537e-08	6.5647e-06
Cluster	Cluster -2	GOBP name	tricarboxylic acid cycle	9320	2497	21	16	2.8438	2.9351e-06	0.00050967
Cluster	Cluster -1	GOCC name	euchromatin	9320	2499	25	19	2.8344	3.6034e-07	1.9094e-05
Cluster	Cluster -1	GOMF name	NADH dehydrogenase activity	9320	2499	25	19	2.8344	3.6034e-07	0.00013116
Cluster	Cluster -1	GOCC name	mediator complex	9320	2499	32	24	2.7971	1.5526e-08	9.8945e-07
Cluster	Cluster -1	GOMF name	NADH dehydrogenase (quinone) activity	9320	2499	24	18	2.7971	1.0261e-06	0.00028241
Cluster	Cluster -1	GOCC name	COPI vesicle coat	9320	2499	12	9	2.7971	0.00061305	0.013023
Cluster	Cluster -1	GOMF name	NADH dehydrogenase (ubiquinone) activity	9320	2499	24	18	2.7971	1.0261e-06	0.00028241
Cluster	Cluster -1	GOBP name	ATP-dependent chromatin remodeling	9320	2499	28	21	2.7971	1.2573e-07	2.8699e-05
Cluster	Cluster -3	GOCC name	extracellular region part	9320	32	1890	18	2.7738	6.38e-06	0.00023324
Cluster	Cluster -2	KEGG name	Propanoate metabolism	9320	2497	19	14	2.7502	2.3541e-05	0.0013412
Cluster	Cluster -1	Reactome	REACT_307866	9320	2499	76	56	2.748	1.4626e-17	1.4055e-14
Cluster	Cluster -2	GOCC name	proton-transporting ATP synthase complex	9320	2497	15	11	2.7372	0.00019785	0.0049485
Cluster	Cluster -2	GOCC name	mitochondrial proton-transporting ATP synthase complex	9320	2497	15	11	2.7372	0.00019785	0.0049485
Cluster	Cluster -1	GOCC name	SWI/SNF-type complex	9320	2499	15	11	2.735	0.00019937	0.0049485
Cluster	Cluster -1	GOBP name	negative regulation of mitotic metaphase/anaphase transition	9320	2499	15	11	2.735	0.00019937	0.018411
Cluster	Cluster -1	GOCC name	catalytic step 2 spliceosome	9320	2499	75	55	2.735	4.0766e-17	5.6544e-15
Cluster	Cluster -1	GOCC name	SMN-Sm protein complex	9320	2499	15	11	2.735	0.00019937	0.0049485
Cluster	Cluster -1	Reactome	REACT_351784	9320	2499	26	19	2.7254	9.8131e-07	0.00019853
Cluster	Cluster -1	KEGG name	DNA replication	9320	2499	26	19	2.7254	9.8131e-07	0.00013002
Cluster	Cluster -1	GOBP name	transcription initiation from RNA polymerase II promoter	9320	2499	26	19	2.7254	9.8131e-07	0.00019045
Cluster	Cluster -1	GOBP name	chromatin silencing at rDNA	9320	2499	18	13	2.6935	6.5541e-05	0.0074799
Cluster	Cluster -1	GOBP name	positive regulation of RNA splicing	9320	2499	18	13	2.6935	6.5541e-05	0.0074799
Cluster	Cluster -1	GOMF name	RNA polymerase II repressing transcription factor binding	9320	2499	18	13	2.6935	6.5541e-05	0.0088596
Cluster	Cluster -1	Reactome	REACT_333207	9320	2499	18	13	2.6935	6.5541e-05	0.00663
Cluster	Cluster -2	GOCC name	proton-transporting two-sector ATPase complex, proton-transporting domain	9320	2497	14	10	2.6661	0.0005429	0.011964
Cluster	Cluster -1	Reactome	REACT_271571	9320	2499	28	20	2.6639	9.072e-07	0.00019374
Cluster	Cluster -1	Reactome	REACT_334621	9320	2499	21	15	2.6639	2.1723e-05	0.0029822
Cluster	Cluster -1	GOCC name	DNA-directed RNA polymerase II, core complex	9320	2499	14	10	2.6639	0.00054663	0.01199
Cluster	Cluster -1	Reactome	REACT_291263	9320	2499	21	15	2.6639	2.1723e-05	0.0029822
Cluster	Cluster -2	GOCC name	proton-transporting two-sector ATPase complex	9320	2497	24	17	2.6438	7.1614e-06	0.00025781
Cluster	Cluster -2	GOBP name	energy coupled proton transport, against electrochemical gradient	9320	2497	17	12	2.6347	0.00017563	0.016685
Cluster	Cluster -2	GOBP name	ATP hydrolysis coupled proton transport	9320	2497	17	12	2.6347	0.00017563	0.016685
Cluster	Cluster -1	GOBP name	positive regulation of transcription elongation, DNA-dependent	9320	2499	17	12	2.6326	0.00017706	0.016691
Cluster	Cluster -1	GOBP name	spindle assembly checkpoint	9320	2499	17	12	2.6326	0.00017706	0.016691
Cluster	Cluster -1	GOBP name	placenta blood vessel development	9320	2499	17	12	2.6326	0.00017706	0.016691
Cluster	Cluster -1	GOBP name	histone lysine methylation	9320	2499	27	19	2.6245	2.4282e-06	0.00043198
Cluster	Cluster -1	KEGG name	Spliceosome	9320	2499	101	71	2.6217	5.4865e-20	5.8157e-17
Cluster	Cluster -1	Reactome	REACT_278269	9320	2499	20	14	2.6106	5.8069e-05	0.0060329
Cluster	Cluster -1	Reactome	REACT_340895	9320	2499	20	14	2.6106	5.8069e-05	0.0060329
Cluster	Cluster -3	GOCC name	extracellular membrane-bounded organelle	9320	32	1687	15	2.5897	0.00013556	0.0036959
Cluster	Cluster -3	GOCC name	extracellular organelle	9320	32	1687	15	2.5897	0.00013556	0.0036959
Cluster	Cluster -3	GOCC name	extracellular vesicular exosome	9320	32	1687	15	2.5897	0.00013556	0.0036959
Cluster	Cluster -4	GOCC name	cytoskeletal part	9320	105	857	25	2.5893	4.6304e-06	0.00017899
Cluster	Cluster -1	GOBP name	mRNA export from nucleus	9320	2499	29	20	2.5721	2.1433e-06	0.00038508
Cluster	Cluster -2	GOBP name	porphyrin-containing compound biosynthetic process	9320	2497	19	13	2.5538	0.00015077	0.01463
Cluster	Cluster -1	GOMF name	thyroid hormone receptor binding	9320	2499	19	13	2.5518	0.00015208	0.017161
Cluster	Cluster -1	GOBP name	histone H3-K4 methylation	9320	2499	19	13	2.5518	0.00015208	0.014686
Cluster	Cluster -1	Reactome	REACT_274616	9320	2499	22	15	2.5428	5.0034e-05	0.0056611
Cluster	Cluster -1	GOBP name	regulation of alternative nuclear mRNA splicing, via spliceosome	9320	2499	22	15	2.5428	5.0034e-05	0.0059777
Cluster	Cluster -2	GOBP name	coenzyme catabolic process	9320	2497	25	17	2.5381	1.6409e-05	0.0023262
Cluster	Cluster -2	GOBP name	dicarboxylic acid metabolic process	9320	2497	28	19	2.5328	5.4688e-06	0.00088604
Cluster	Cluster -2	GOBP name	ATP biosynthetic process	9320	2497	24	16	2.4883	4.1808e-05	0.0051609
Cluster	Cluster -1	GOCC name	Golgi-associated vesicle	9320	2499	21	14	2.4863	0.00012766	0.0036267
Cluster	Cluster -1	GOBP name	nuclear mRNA splicing, via spliceosome	9320	2499	69	46	2.4863	3.7913e-12	1.678e-09
Cluster	Cluster -1	GOBP name	RNA splicing, via transesterification reactions with bulged adenosine as nucleophile	9320	2499	69	46	2.4863	3.7913e-12	1.678e-09
Cluster	Cluster -1	GOBP name	negative regulation of gene expression, epigenetic	9320	2499	33	22	2.4863	1.5852e-06	0.00029503
Cluster	Cluster -1	GOBP name	RNA splicing, via transesterification reactions	9320	2499	71	47	2.4688	3.2552e-12	1.5146e-09
Cluster	Cluster -1	Reactome	REACT_278797	9320	2499	50	33	2.4615	6.0337e-09	3.8656e-06
Cluster	Cluster -1	GOBP name	transcription initiation, DNA-dependent	9320	2499	47	31	2.4599	1.772e-08	4.6942e-06
Cluster	Cluster -2	GOCC name	integral to mitochondrial membrane	9320	2497	26	17	2.4405	3.4756e-05	0.0011075
Cluster	Cluster -2	GOMF name	protein complex scaffold	9320	2497	26	17	2.4405	3.4756e-05	0.0053724
Cluster	Cluster -2	GOBP name	positive regulation of mitochondrion organization	9320	2497	26	17	2.4405	3.4756e-05	0.0044414
Cluster	Cluster -1	GOCC name	small-subunit processome	9320	2499	34	22	2.4132	3.2935e-06	0.00013271
Cluster	Cluster -2	GOBP name	acetyl-CoA metabolic process	9320	2497	31	20	2.4081	9.6162e-06	0.0014602
Cluster	Cluster -1	GOBP name	regulation of histone methylation	9320	2499	28	18	2.3975	2.8892e-05	0.0037991
Cluster	Cluster -1	GOBP name	chromatin silencing	9320	2499	28	18	2.3975	2.8892e-05	0.0037991
Cluster	Cluster -1	GOCC name	transcriptional repressor complex	9320	2499	53	34	2.3925	1.0454e-08	7.0431e-07
Cluster	Cluster -1	GOCC name	small nuclear ribonucleoprotein complex	9320	2499	36	23	2.3827	2.7149e-06	0.00011231
Cluster	Cluster -1	GOBP name	chromatin remodeling	9320	2499	80	51	2.3776	3.3934e-12	1.5589e-09
Cluster	Cluster -1	KEGG name	Meiosis - yeast	9320	2499	44	28	2.3733	2.601e-07	5.514e-05
Cluster	Cluster -1	Reactome	REACT_350574	9320	2499	27	17	2.3482	6.9542e-05	0.0068543
Cluster	Cluster -3	GOCC name	membrane-bounded vesicle	9320	32	1868	15	2.3387	0.00041814	0.0094804
Cluster	Cluster -4	GOBP name	organelle organization	9320	105	1447	38	2.331	1.0575e-07	2.4445e-05
Cluster	Cluster -1	GOBP name	regulation of mitotic metaphase/anaphase transition	9320	2499	24	15	2.3309	0.00020601	0.018928
Cluster	Cluster -1	GOBP name	histone methylation	9320	2499	37	23	2.3183	5.2616e-06	0.00086405
Cluster	Cluster -1	GOCC name	spindle microtubule	9320	2499	37	23	2.3183	5.2616e-06	0.00019851
Cluster	Cluster -2	GOBP name	cofactor catabolic process	9320	2497	29	18	2.3167	5.5208e-05	0.0065475
Cluster	Cluster -1	GOMF name	oxidoreductase activity, acting on NADH or NADPH, quinone or similar compound as acceptor	9320	2499	29	18	2.3149	5.5832e-05	0.008182
Cluster	Cluster -1	GOCC name	spliceosomal complex	9320	2499	139	86	2.3075	2.1848e-18	3.3237e-16
Cluster	Cluster -1	KEGG name	Cell cycle	9320	2499	76	47	2.3064	1.0851e-10	5.4358e-08
Cluster	Cluster -2	KEGG name	Amino sugar and nucleotide sugar metabolism	9320	2497	34	21	2.3054	1.5116e-05	0.0012203
Cluster	Cluster -1	Reactome	REACT_329615	9320	2499	26	16	2.2951	0.00016389	0.011667
Cluster	Cluster -1	Reactome	REACT_342690	9320	2499	26	16	2.2951	0.00016389	0.011667
Cluster	Cluster -1	Reactome	REACT_349121	9320	2499	26	16	2.2951	0.00016389	0.011667
Cluster	Cluster -1	Reactome	REACT_283211	9320	2499	26	16	2.2951	0.00016389	0.011667
Cluster	Cluster -2	GOBP name	glutamine family amino acid metabolic process	9320	2497	36	22	2.281	1.2094e-05	0.0017988
Cluster	Cluster -2	KEGG name	Citrate cycle (TCA cycle)	9320	2497	23	14	2.2719	0.00047758	0.01808
Cluster	Cluster -2	KEGG name	Glycerolipid metabolism	9320	2497	23	14	2.2719	0.00047758	0.01808
Cluster	Cluster -1	KEGG name	Cell cycle - yeast	9320	2499	46	28	2.2701	9.4689e-07	0.00013002
Cluster	Cluster -3	GOCC name	vesicle	9320	32	1928	15	2.2659	0.00058652	0.01256
Cluster	Cluster -1	Reactome	REACT_280637	9320	2499	33	20	2.2603	3.5437e-05	0.0043942
Cluster	Cluster -2	GOMF name	oxidoreductase activity, acting on the CH-CH group of donors	9320	2497	35	21	2.2395	2.7715e-05	0.0045868
Cluster	Cluster -1	GOCC name	nuclear speck	9320	2499	117	70	2.2313	3.5112e-14	3.9426e-12
Cluster	Cluster -1	KEGG name	Colorectal cancer	9320	2499	37	22	2.2175	2.2171e-05	0.0013412
Cluster	Cluster -2	GOBP name	purine ribonucleoside triphosphate biosynthetic process	9320	2497	32	19	2.2162	7.952e-05	0.0087718
Cluster	Cluster -1	Reactome	REACT_360954	9320	2499	39	23	2.1994	1.7469e-05	0.002798
Cluster	Cluster -2	GOBP name	ATP metabolic process	9320	2497	34	20	2.1956	6.2339e-05	0.0072746
Cluster	Cluster -2	GOBP name	purine nucleoside triphosphate biosynthetic process	9320	2497	34	20	2.1956	6.2339e-05	0.0072746
Cluster	Cluster -1	GOBP name	regulation of DNA repair	9320	2499	41	24	2.1831	1.3737e-05	0.0020184
Cluster	Cluster -1	GOBP name	nucleosome organization	9320	2499	65	38	2.1803	5.3677e-08	1.3435e-05
Cluster	Cluster -1	GOBP name	RNA splicing	9320	2499	166	97	2.1793	4.0374e-18	4.1864e-15
Cluster	Cluster -1	GOCC name	replication fork	9320	2499	24	14	2.1755	0.00084708	0.017294
Cluster	Cluster -1	GOMF name	repressing transcription factor binding	9320	2499	36	21	2.1755	4.939e-05	0.0073331
Cluster	Cluster -1	GOBP name	DNA replication	9320	2499	98	57	2.1692	3.8936e-11	1.5359e-08
Cluster	Cluster -1	GOMF name	histone methyltransferase activity	9320	2499	31	18	2.1655	0.00017881	0.019781
Cluster	Cluster -1	GOCC name	histone methyltransferase complex	9320	2499	57	33	2.1592	5.2851e-07	2.739e-05
Cluster	Cluster -2	GOBP name	regulation of mitochondrion organization	9320	2497	52	30	2.1534	1.8358e-06	0.00033313
Cluster	Cluster -1	GOBP name	histone H4 acetylation	9320	2499	40	23	2.1445	3.0138e-05	0.0039468
Cluster	Cluster -1	GOBP name	regulation of gene expression, epigenetic	9320	2499	89	51	2.1371	8.2784e-10	2.5679e-07
Cluster	Cluster -2	KEGG name	Valine, leucine and isoleucine degradation	9320	2497	28	16	2.1328	0.00049941	0.018254
Cluster	Cluster -1	GOCC name	nuclear chromatin	9320	2499	133	76	2.1311	8.4181e-14	9.0226e-12
Cluster	Cluster -1	GOCC name	nuclear pore	9320	2499	35	20	2.1311	0.00010791	0.0031221
Cluster	Cluster -1	GOCC name	nuclear chromosome part	9320	2499	260	148	2.1229	2.2356e-25	7.0286e-23
Cluster	Cluster -2	GOBP name	purine ribonucleoside triphosphate metabolic process	9320	2497	44	25	2.1207	1.8049e-05	0.0025194
Cluster	Cluster -1	GOCC name	chromosome, centromeric region	9320	2499	44	25	2.119	1.8314e-05	0.00060822
Cluster	Cluster -2	GOBP name	ribonucleoside triphosphate biosynthetic process	9320	2497	37	21	2.1184	8.2715e-05	0.0090147
Cluster	Cluster -1	GOMF name	histone acetyltransferase activity	9320	2499	37	21	2.1167	8.3729e-05	0.010498
Cluster	Cluster -1	Reactome	REACT_272921	9320	2499	37	21	2.1167	8.3729e-05	0.0076632
Cluster	Cluster -4	GOCC name	non-membrane-bounded organelle	9320	105	1638	39	2.1134	8.6129e-07	4.1029e-05
Cluster	Cluster -4	GOCC name	intracellular non-membrane-bounded organelle	9320	105	1638	39	2.1134	8.6129e-07	4.1029e-05
Cluster	Cluster -1	GOCC name	methyltransferase complex	9320	2499	69	39	2.108	1.2334e-07	7.181e-06
Cluster	Cluster -2	GOBP name	proton transport	9320	2497	39	22	2.1055	6.4112e-05	0.00741
Cluster	Cluster -2	GOBP name	regulation of JUN kinase activity	9320	2497	39	22	2.1055	6.4112e-05	0.00741
Cluster	Cluster -1	GOBP name	chromatin assembly or disassembly	9320	2499	39	22	2.1038	6.4931e-05	0.0074572
Cluster	Cluster -2	GOCC name	mitochondrial outer membrane	9320	2497	71	40	2.1028	9.4299e-08	5.5589e-06
Cluster	Cluster -1	GOCC name	chromatin remodeling complex	9320	2499	94	53	2.1028	8.6335e-10	6.567e-08
Cluster	Cluster -1	GOCC name	condensed chromosome kinetochore	9320	2499	55	31	2.1021	2.4648e-06	0.00010287
Cluster	Cluster -2	GOBP name	membrane docking	9320	2497	43	24	2.0832	3.8471e-05	0.0048311
Cluster	Cluster -2	GOMF name	hydrogen ion transmembrane transporter activity	9320	2497	52	29	2.0816	6.5987e-06	0.0014049
Cluster	Cluster -2	KEGG name	Glycerophospholipid metabolism	9320	2497	45	25	2.0736	2.9788e-05	0.0015788
Cluster	Cluster -1	GOBP name	mRNA processing	9320	2499	216	120	2.0719	1.2714e-19	1.5911e-16
Cluster	Cluster -1	GOBP name	regulation of RNA splicing	9320	2499	72	40	2.0719	1.5941e-07	3.6159e-05
Cluster	Cluster -1	GOBP name	mRNA transport	9320	2499	65	36	2.0656	7.0738e-07	0.00014262
Cluster	Cluster -2	GOBP name	regulation of TOR signaling cascade	9320	2497	38	21	2.0627	0.00013558	0.013518
Cluster	Cluster -2	GOCC name	nucleoid	9320	2497	38	21	2.0627	0.00013558	0.0036959
Cluster	Cluster -2	GOCC name	mitochondrial nucleoid	9320	2497	38	21	2.0627	0.00013558	0.0036959
Cluster	Cluster -1	GOBP name	RNA export from nucleus	9320	2499	38	21	2.061	0.0001372	0.013642
Cluster	Cluster -1	Reactome	REACT_282911	9320	2499	38	21	2.061	0.0001372	0.010987
Cluster	Cluster -1	GOMF name	lysine N-acetyltransferase activity	9320	2499	38	21	2.061	0.0001372	0.01596
Cluster	Cluster -2	GOBP name	ribonucleoside triphosphate metabolic process	9320	2497	49	27	2.0567	1.785e-05	0.0025109
Cluster	Cluster -2	GOBP name	hydrogen transport	9320	2497	40	22	2.0529	0.00010448	0.010896
Cluster	Cluster -1	KEGG name	Huntington's disease	9320	2499	113	62	2.0463	1.5384e-10	5.4358e-08
Cluster	Cluster -1	GOMF name	p53 binding	9320	2499	42	23	2.0423	8.1572e-05	0.010342
Cluster	Cluster -4	GOBP name	cellular component organization at cellular level	9320	105	1962	45	2.0358	2.2604e-07	5.0021e-05
Cluster	Cluster -1	GOMF name	RNA-dependent ATPase activity	9320	2499	57	31	2.0283	6.5142e-06	0.0014049
Cluster	Cluster -1	GOMF name	ATP-dependent RNA helicase activity	9320	2499	57	31	2.0283	6.5142e-06	0.0014049
Cluster	Cluster -1	GOMF name	RNA helicase activity	9320	2499	57	31	2.0283	6.5142e-06	0.0014049
Cluster	Cluster -1	GOCC name	chromatin	9320	2499	227	123	2.0208	6.8809e-19	1.119e-16
Cluster	Cluster -1	GOMF name	histone binding	9320	2499	98	53	2.017	6.1032e-09	3.0818e-06
Cluster	Cluster -2	GOBP name	apoptotic mitochondrial changes	9320	2497	39	21	2.0098	0.00021539	0.019159
Cluster	Cluster -1	GOMF name	RNA polymerase II transcription factor binding transcription factor activity	9320	2499	65	35	2.0082	2.3399e-06	0.00062865
Cluster	Cluster -1	Reactome	REACT_329805	9320	2499	78	42	2.0082	2.4874e-07	7.355e-05
Cluster	Cluster -1	GOBP name	regulation of nuclear mRNA splicing, via spliceosome	9320	2499	52	28	2.0082	2.2303e-05	0.0029978
Cluster	Cluster -1	GOCC name	chromosome, telomeric region	9320	2499	39	21	2.0082	0.00021791	0.0051901
Cluster	Cluster -1	GOCC name	histone deacetylase complex	9320	2499	41	22	2.0012	0.00016734	0.0043842
Cluster	Cluster -1	GOBP name	protein-DNA complex subunit organization	9320	2499	69	37	1.9999	1.4023e-06	0.00026506
Cluster	Cluster -2	GOMF name	flavin adenine dinucleotide binding	9320	2497	43	23	1.9964	0.00012696	0.015081
Cluster	Cluster -2	GOBP name	cellular amino acid catabolic process	9320	2497	43	23	1.9964	0.00012696	0.012835
Cluster	Cluster -1	GOMF name	helicase activity	9320	2499	118	63	1.9912	4.8477e-10	4.32e-07
Cluster	Cluster -4	GOBP name	cellular component organization or biogenesis at cellular level	9320	105	2007	45	1.9902	4.3838e-07	9.1434e-05
Cluster	Cluster -1	GOCC name	preribosome	9320	2499	45	24	1.9891	9.8844e-05	0.0028775
Cluster	Cluster -1	GOBP name	nucleus organization	9320	2499	45	24	1.9891	9.8844e-05	0.010418
Cluster	Cluster -1	GOCC name	protein-DNA complex	9320	2499	47	25	1.9838	7.6023e-05	0.0022408
Cluster	Cluster -1	GOBP name	stem cell maintenance	9320	2499	79	42	1.9828	3.899e-07	8.1793e-05
Cluster	Cluster -2	GOBP name	coenzyme metabolic process	9320	2497	130	69	1.9811	1.0141e-10	3.6597e-08
Cluster	Cluster -2	GOBP name	amine catabolic process	9320	2497	49	26	1.9805	5.7674e-05	0.0067958
Cluster	Cluster -1	GOBP name	double-strand break repair	9320	2499	98	52	1.9789	1.9472e-08	5.0841e-06
Cluster	Cluster -1	GOBP name	nucleosome assembly	9320	2499	49	26	1.9789	5.8497e-05	0.0068705
Cluster	Cluster -1	GOMF name	RNA polymerase II transcription cofactor activity	9320	2499	53	28	1.9703	3.4676e-05	0.0053724
Cluster	Cluster -1	GOBP name	regulation of mRNA processing	9320	2499	72	38	1.9683	1.6872e-06	0.00031082
Cluster	Cluster -1	GOCC name	chromosomal part	9320	2499	484	255	1.9649	1.4863e-35	6.3721e-33
Cluster	Cluster -2	KEGG name	Lysosome	9320	2497	59	31	1.9611	1.5603e-05	0.0012203
Cluster	Cluster -2	GOBP name	nucleoside triphosphate biosynthetic process	9320	2497	46	24	1.9474	0.00014959	0.01463
Cluster	Cluster -1	Reactome	REACT_306375	9320	2499	69	36	1.9458	4.3338e-06	0.00083295
Cluster	Cluster -4	GOBP name	cellular component organization	9320	105	2340	51	1.9346	1.0407e-07	2.421e-05
Cluster	Cluster -1	GOCC name	nucleoplasm part	9320	2499	644	334	1.9342	7.3344e-45	6.9178e-42
Cluster	Cluster -2	GOCC name	organelle outer membrane	9320	2497	83	43	1.9337	6.9366e-07	3.4435e-05
Cluster	Cluster -2	GOBP name	cellular amino acid biosynthetic process	9320	2497	56	29	1.9329	4.0011e-05	0.0049729
Cluster	Cluster -2	GOCC name	mitochondrial part	9320	2497	570	295	1.9317	2.5131e-39	1.3169e-36
Cluster	Cluster -2	GOBP name	cofactor metabolic process	9320	2497	174	90	1.9306	1.0882e-12	5.8944e-10
Cluster	Cluster -1	GOMF name	purine NTP-dependent helicase activity	9320	2499	85	44	1.9306	5.4839e-07	0.000182
Cluster	Cluster -1	GOMF name	ATP-dependent helicase activity	9320	2499	85	44	1.9306	5.4839e-07	0.000182
Cluster	Cluster -1	GOCC name	PML body	9320	2499	58	30	1.929	3.1273e-05	0.0010102
Cluster	Cluster -2	GOCC name	mitochondrial inner membrane	9320	2497	242	125	1.9279	5.2582e-17	7.0851e-15
Cluster	Cluster -1	GOCC name	nuclear body	9320	2499	227	117	1.9222	6.8921e-16	8.5534e-14
Cluster	Cluster -1	GOBP name	mRNA metabolic process	9320	2499	298	153	1.9148	3.6051e-20	5.2335e-17
Cluster	Cluster -2	GOCC name	outer membrane	9320	2497	84	43	1.9107	1.0436e-06	4.9216e-05
Cluster	Cluster -1	GOMF name	structure-specific DNA binding	9320	2499	139	71	1.905	5.2574e-10	4.32e-07
Cluster	Cluster -1	GOBP name	regulation of chromosome organization	9320	2499	94	48	1.9044	2.9351e-07	6.303e-05
Cluster	Cluster -1	GOBP name	regulation of nuclear division	9320	2499	49	25	1.9028	0.00017413	0.01663
Cluster	Cluster -1	Reactome	REACT_291621	9320	2499	49	25	1.9028	0.00017413	0.011781
Cluster	Cluster -1	GOBP name	regulation of mitosis	9320	2499	49	25	1.9028	0.00017413	0.01663
Cluster	Cluster -2	GOBP name	purine nucleoside triphosphate metabolic process	9320	2497	53	27	1.9015	0.00010123	0.010618
Cluster	Cluster -1	GOBP name	gene silencing	9320	2499	51	26	1.9013	0.00013366	0.013363
Cluster	Cluster -2	GOCC name	late endosome membrane	9320	2497	55	28	1.9002	7.7752e-05	0.0022775
Cluster	Cluster -1	GOMF name	RNA polymerase II transcription factor binding	9320	2499	55	28	1.8987	7.8896e-05	0.010117
Cluster	Cluster -4	GOBP name	cellular component organization or biogenesis	9320	105	2385	51	1.8981	1.9565e-07	4.383e-05
Cluster	Cluster -1	GOBP name	protein-DNA complex assembly	9320	2499	59	30	1.8964	4.6664e-05	0.005683
Cluster	Cluster -2	GOCC name	lytic vacuole	9320	2497	126	64	1.8959	4.6018e-09	3.1915e-07
Cluster	Cluster -2	GOCC name	lysosome	9320	2497	126	64	1.8959	4.6018e-09	3.1915e-07
Cluster	Cluster -2	GOCC name	large ribosomal subunit	9320	2497	67	34	1.8941	1.6116e-05	0.00053902
Cluster	Cluster -1	GOBP name	negative regulation of cell cycle process	9320	2499	65	33	1.8934	2.1292e-05	0.0028813
Cluster	Cluster -2	GOCC name	ribosome	9320	2497	71	36	1.8925	9.5637e-06	0.00033409
Cluster	Cluster -1	GOBP name	regulation of DNA metabolic process	9320	2499	146	74	1.8903	3.6222e-10	1.2172e-07
Cluster	Cluster -1	GOCC name	spindle pole	9320	2499	73	37	1.8903	7.5137e-06	0.00026643
Cluster	Cluster -1	GOCC name	kinetochore	9320	2499	79	40	1.8884	3.4491e-06	0.00013669
Cluster	Cluster -1	KEGG name	Alzheimer's disease	9320	2499	95	48	1.8844	4.3566e-07	7.6966e-05
Cluster	Cluster -2	GOCC name	mitochondrial membrane	9320	2497	331	167	1.8832	6.2034e-21	1.0835e-18
Cluster	Cluster -2	GOMF name	structural constituent of ribosome	9320	2497	133	67	1.8803	3.1454e-09	1.9047e-06
Cluster	Cluster -2	GOBP name	mitochondrion organization	9320	2497	153	77	1.8784	2.3787e-10	8.1442e-08
Cluster	Cluster -2	GOCC name	organelle inner membrane	9320	2497	263	132	1.8733	1.4442e-16	1.8919e-14
Cluster	Cluster -1	GOMF name	chromatin binding	9320	2499	285	143	1.8713	8.6071e-18	1.9424e-14
Cluster	Cluster -2	GOMF name	coenzyme binding	9320	2497	122	61	1.8662	2.1754e-08	9.8191e-06
Cluster	Cluster -2	GOBP name	monovalent inorganic cation transport	9320	2497	72	36	1.8662	1.4038e-05	0.002046
Cluster	Cluster -2	GOCC name	endosome membrane	9320	2497	150	75	1.8662	5.8691e-10	4.6558e-08
Cluster	Cluster -1	GOBP name	DNA recombination	9320	2499	98	49	1.8647	4.943e-07	0.00010251
Cluster	Cluster -1	GOMF name	single-stranded DNA binding	9320	2499	58	29	1.8647	8.8973e-05	0.011033
Cluster	Cluster -1	GOBP name	chromatin modification	9320	2499	312	155	1.8528	1.1631e-18	1.3191e-15
Cluster	Cluster -1	GOMF name	core promoter proximal region sequence-specific DNA binding	9320	2499	117	58	1.8488	7.0826e-08	2.8543e-05
Cluster	Cluster -1	GOMF name	core promoter proximal region DNA binding	9320	2499	117	58	1.8488	7.0826e-08	2.8543e-05
Cluster	Cluster -2	GOCC name	cytosolic part	9320	2497	75	37	1.8414	1.5672e-05	0.00052793
Cluster	Cluster -1	GOBP name	chromosome segregation	9320	2499	79	39	1.8411	9.5089e-06	0.00145
Cluster	Cluster -1	KEGG name	Parkinson's disease	9320	2499	75	37	1.8399	1.5968e-05	0.0012203
Cluster	Cluster -2	GOBP name	organic acid biosynthetic process	9320	2497	122	60	1.8356	5.9389e-08	1.4369e-05
Cluster	Cluster -2	GOBP name	carboxylic acid biosynthetic process	9320	2497	122	60	1.8356	5.9389e-08	1.4369e-05
Cluster	Cluster -1	GOBP name	protein alkylation	9320	2499	59	29	1.8331	0.00012832	0.012864
Cluster	Cluster -1	GOBP name	protein methylation	9320	2499	59	29	1.8331	0.00012832	0.012864
Cluster	Cluster -2	GOBP name	purine ribonucleotide biosynthetic process	9320	2497	55	27	1.8323	0.00021393	0.019123
Cluster	Cluster -2	GOCC name	endosomal part	9320	2497	159	78	1.831	8.3074e-10	6.4225e-08
Cluster	Cluster -1	GOCC name	nuclear chromosome	9320	2499	47	23	1.8251	0.00062325	0.013122
Cluster	Cluster -1	GOBP name	transcription from RNA polymerase II promoter	9320	2499	133	65	1.8227	2.4356e-08	6.3137e-06
Cluster	Cluster -2	GOCC name	mitochondrial matrix	9320	2497	117	57	1.8184	1.8426e-07	1.0469e-05
Cluster	Cluster -1	GOBP name	chromatin organization	9320	2499	358	174	1.8127	1.5063e-19	1.8222e-16
Cluster	Cluster -2	GOBP name	ribonucleotide biosynthetic process	9320	2497	68	33	1.8114	6.3306e-05	0.0073638
Cluster	Cluster -1	GOMF name	core promoter binding	9320	2499	68	33	1.8099	6.4347e-05	0.0088596
Cluster	Cluster -1	GOBP name	positive regulation of DNA metabolic process	9320	2499	64	31	1.8065	0.00010819	0.01125
Cluster	Cluster -2	GOBP name	cofactor biosynthetic process	9320	2497	93	45	1.806	4.0302e-06	0.00067402
Cluster	Cluster -1	GOBP name	regulation of histone modification	9320	2499	62	30	1.8046	0.00014034	0.013847
Cluster	Cluster -1	GOMF name	double-stranded DNA binding	9320	2499	62	30	1.8046	0.00014034	0.016159
Cluster	Cluster -1	GOMF name	RNA polymerase II core promoter proximal region sequence-specific DNA binding	9320	2499	110	53	1.7969	7.4961e-07	0.00022861
Cluster	Cluster -1	Reactome	REACT_358264	9320	2499	81	39	1.7957	1.9266e-05	0.0029624
Cluster	Cluster -1	GOCC name	chromosome	9320	2499	104	50	1.793	1.6147e-06	7.1169e-05
Cluster	Cluster -1	GOBP name	covalent chromatin modification	9320	2499	204	98	1.7916	2.9914e-11	1.193e-08
Cluster	Cluster -1	GOCC name	transcription factor complex	9320	2499	177	85	1.791	5.9234e-10	4.6558e-08
Cluster	Cluster -2	GOCC name	early endosome	9320	2497	121	58	1.7891	2.861e-07	1.5689e-05
Cluster	Cluster -1	GOBP name	chromosome organization	9320	2499	482	231	1.7874	1.2802e-24	3.3185e-21
Cluster	Cluster -2	GOBP name	amine biosynthetic process	9320	2497	69	33	1.7851	8.9022e-05	0.0095869
Cluster	Cluster -2	GOBP name	ribonucleotide metabolic process	9320	2497	86	41	1.7794	1.5836e-05	0.002257
Cluster	Cluster -1	GOCC name	nuclear matrix	9320	2499	65	31	1.7787	0.00015168	0.0040643
Cluster	Cluster -2	GOBP name	ribonucleoside metabolic process	9320	2497	63	30	1.7774	0.00019365	0.018021
Cluster	Cluster -1	GOBP name	histone modification	9320	2499	202	96	1.7724	9.8893e-11	3.6253e-08
Cluster	Cluster -2	GOBP name	heterocycle biosynthetic process	9320	2497	139	66	1.7723	7.2896e-08	1.752e-05
Cluster	Cluster -2	GOCC name	small ribosomal subunit	9320	2497	57	27	1.768	0.00042217	0.009526
Cluster	Cluster -2	GOCC name	mitochondrion	9320	2497	1164	551	1.7668	8.8248e-59	1.3873e-55
Cluster	Cluster -1	GOBP name	DNA repair	9320	2499	247	117	1.7666	1.2522e-12	6.6829e-10
Cluster	Cluster -2	GOCC name	myelin sheath	9320	2497	91	43	1.7637	1.3195e-05	0.00045092
Cluster	Cluster -1	GOCC name	heterochromatin	9320	2499	55	26	1.763	0.00055455	0.012053
Cluster	Cluster -2	GOBP name	purine ribonucleotide metabolic process	9320	2497	70	33	1.7596	0.00012356	0.012667
Cluster	Cluster -2	GOCC name	vacuole	9320	2497	157	74	1.7593	1.8458e-08	1.1606e-06
Cluster	Cluster -1	GOMF name	nuclear hormone receptor binding	9320	2499	70	33	1.7582	0.00012552	0.015068
Cluster	Cluster -1	GOBP name	nucleic acid transport	9320	2499	81	38	1.7496	4.8134e-05	0.0058036
Cluster	Cluster -1	GOBP name	RNA transport	9320	2499	81	38	1.7496	4.8134e-05	0.0058036
Cluster	Cluster -1	GOBP name	establishment of RNA localization	9320	2499	81	38	1.7496	4.8134e-05	0.0058036
Cluster	Cluster -1	KEGG name	Oxidative phosphorylation	9320	2499	77	36	1.7437	8.0109e-05	0.003692
Cluster	Cluster -2	GOBP name	translation	9320	2497	152	71	1.7435	5.4531e-08	1.3463e-05
Cluster	Cluster -1	GOBP name	DNA metabolic process	9320	2499	423	197	1.7369	2.3961e-19	2.8052e-16
Cluster	Cluster -1	GOMF name	transcription regulatory region sequence-specific DNA binding	9320	2499	210	97	1.7227	5.3598e-10	4.32e-07
Cluster	Cluster -1	GOMF name	RNA polymerase II regulatory region sequence-specific DNA binding	9320	2499	178	82	1.7181	1.2451e-08	5.854e-06
Cluster	Cluster -2	GOBP name	cellular nitrogen compound biosynthetic process	9320	2497	211	97	1.7159	6.9798e-10	2.2417e-07
Cluster	Cluster -1	GOMF name	sequence-specific DNA binding	9320	2499	324	149	1.7151	2.2997e-14	3.2438e-11
Cluster	Cluster -1	GOBP name	histone acetylation	9320	2499	74	34	1.7136	0.0001809	0.016964
Cluster	Cluster -1	GOBP name	regulation of response to DNA damage stimulus	9320	2499	74	34	1.7136	0.0001809	0.016964
Cluster	Cluster -1	GOMF name	RNA polymerase II regulatory region DNA binding	9320	2499	180	82	1.699	2.2836e-08	9.9107e-06
Cluster	Cluster -1	GOBP name	nuclear division	9320	2499	128	58	1.6899	2.6783e-06	0.00046731
Cluster	Cluster -1	GOBP name	mitosis	9320	2499	128	58	1.6899	2.6783e-06	0.00046731
Cluster	Cluster -2	GOBP name	hexose metabolic process	9320	2497	95	43	1.6894	4.5051e-05	0.0055237
Cluster	Cluster -2	GOBP name	organic acid catabolic process	9320	2497	84	38	1.6885	0.00011726	0.012055
Cluster	Cluster -2	GOBP name	carboxylic acid catabolic process	9320	2497	84	38	1.6885	0.00011726	0.012055
Cluster	Cluster -2	GOBP name	cellular amino acid metabolic process	9320	2497	208	94	1.6868	3.6387e-09	1.0158e-06
Cluster	Cluster -2	GOBP name	cellular modified amino acid metabolic process	9320	2497	82	37	1.6842	0.00015045	0.01463
Cluster	Cluster -2	GOBP name	membrane fusion	9320	2497	82	37	1.6842	0.00015045	0.01463
Cluster	Cluster -1	GOBP name	cell cycle checkpoint	9320	2499	91	41	1.6803	7.5408e-05	0.0084197
Cluster	Cluster -4	GOCC name	macromolecular complex	9320	105	2749	52	1.679	6.8007e-06	0.00024671
Cluster	Cluster -1	GOMF name	transcription corepressor activity	9320	2499	89	40	1.6762	9.6574e-05	0.011845
Cluster	Cluster -2	GOBP name	regulation of cellular component size	9320	2497	116	52	1.6732	1.1472e-05	0.0017133
Cluster	Cluster -1	KEGG name	RNA transport	9320	2499	107	48	1.673	2.3648e-05	0.0013412
Cluster	Cluster -1	GOMF name	transcription coactivator activity	9320	2499	154	69	1.671	5.6494e-07	0.00018214
Cluster	Cluster -1	GOBP name	peptidyl-lysine modification	9320	2499	105	47	1.6694	3.0232e-05	0.0039468
Cluster	Cluster -1	GOMF name	transcription regulatory region DNA binding	9320	2499	291	130	1.6661	1.2297e-11	1.5418e-08
Cluster	Cluster -2	GOBP name	small molecule catabolic process	9320	2497	139	62	1.6648	2.2961e-06	0.00041049
Cluster	Cluster -2	GOMF name	cofactor binding	9320	2497	166	74	1.6639	2.8291e-07	0.00010815
Cluster	Cluster -1	GOBP name	nucleobase-containing compound transport	9320	2499	90	40	1.6576	0.00012753	0.012856
Cluster	Cluster -1	GOCC name	histone acetyltransferase complex	9320	2499	72	32	1.6576	0.00052816	0.011694
Cluster	Cluster -1	GOBP name	cell division	9320	2499	214	95	1.6556	9.3119e-09	2.522e-06
Cluster	Cluster -4	Student's T-test Significant WT_ciIGF1RKO	+	9320	105	5631	105	1.6551	7.1525e-24	9.5366e-24
Cluster	Cluster -4	Student's T-test significant	WT_ciIGF1RKO	9320	105	5631	105	1.6551	7.1525e-24	9.5366e-24
Cluster	Cluster -3	Student's T-test significant	WT_ciIGF1RKO	9320	32	5631	32	1.6551	9.5993e-08	9.5993e-08
Cluster	Cluster -1	Student's T-test Significant WT_ciIGF1RKO	+	9320	2499	5631	2499	1.6551	0	0
Cluster	Cluster -2	Student's T-test Significant WT_ciIGF1RKO	+	9320	2497	5631	2497	1.6551	0	0
Cluster	Cluster -3	Student's T-test Significant WT_ciIGF1RKO	+	9320	32	5631	32	1.6551	9.5993e-08	9.5993e-08
Cluster	Cluster -1	Student's T-test significant	WT_ciIGF1RKO	9320	2499	5631	2499	1.6551	0	0
Cluster	Cluster -2	Student's T-test significant	WT_ciIGF1RKO	9320	2497	5631	2497	1.6551	0	0
Cluster	Cluster -1	GOBP name	cell cycle phase	9320	2499	160	71	1.655	6.0698e-07	0.00012516
Cluster	Cluster -1	GOMF name	regulatory region DNA binding	9320	2499	293	130	1.6547	2.1677e-11	2.2237e-08
Cluster	Cluster -1	GOMF name	regulatory region nucleic acid binding	9320	2499	293	130	1.6547	2.1677e-11	2.2237e-08
Cluster	Cluster -2	GOBP name	small molecule biosynthetic process	9320	2497	174	77	1.6517	2.3719e-07	5.2171e-05
Cluster	Cluster -2	GOBP name	organic acid metabolic process	9320	2497	391	173	1.6515	1.3641e-14	1.0843e-11
Cluster	Cluster -4	GOCC name	protein complex	9320	105	2263	42	1.6474	0.00013452	0.0036959
Cluster	Cluster -2	GOBP name	carboxylic acid metabolic process	9320	2497	388	171	1.645	2.9745e-14	2.076e-11
Cluster	Cluster -2	GOBP name	oxoacid metabolic process	9320	2497	388	171	1.645	2.9745e-14	2.076e-11
Cluster	Cluster -1	GOBP name	cell cycle	9320	2499	152	67	1.6439	1.5992e-06	0.00029611
Cluster	Cluster -1	GOBP name	RNA biosynthetic process	9320	2499	714	314	1.6401	3.199e-25	9.2439e-22
Cluster	Cluster -2	GOBP name	cellular amine metabolic process	9320	2497	237	104	1.6379	3.9348e-09	1.0901e-06
Cluster	Cluster -2	GOBP name	monosaccharide metabolic process	9320	2497	121	53	1.6349	2.0413e-05	0.0027993
Cluster	Cluster -2	KEGG name	Endocytosis	9320	2497	121	53	1.6349	2.0413e-05	0.0013412
Cluster	Cluster -2	GOBP name	cellular ketone metabolic process	9320	2497	405	177	1.6312	2.6535e-14	1.9653e-11
Cluster	Cluster -2	GOBP name	heterocycle metabolic process	9320	2497	257	112	1.6266	1.6592e-09	4.8561e-07
Cluster	Cluster -2	GOBP name	regulation of actin polymerization or depolymerization	9320	2497	92	40	1.6228	0.000213	0.019105
Cluster	Cluster -2	GOBP name	regulation of actin filament length	9320	2497	92	40	1.6228	0.000213	0.019105
Cluster	Cluster -1	GOBP name	negative regulation of transcription from RNA polymerase II promoter	9320	2499	336	146	1.6206	8.6913e-12	3.7109e-09
Cluster	Cluster -2	GOBP name	Ras protein signal transduction	9320	2497	120	52	1.6174	3.3644e-05	0.0043298
Cluster	Cluster -1	GOMF name	DNA binding	9320	2499	903	391	1.6149	7.525e-30	4.2456e-26
Cluster	Cluster -2	GOCC name	cell cortex	9320	2497	74	32	1.614	0.00087888	0.017865
Cluster	Cluster -1	GOBP name	macromolecule methylation	9320	2499	95	41	1.6096	0.00021988	0.01943
Cluster	Cluster -1	GOBP name	organelle fission	9320	2499	146	63	1.6093	7.0249e-06	0.0011133
Cluster	Cluster -2	GOBP name	purine-containing compound metabolic process	9320	2497	123	53	1.6083	3.4196e-05	0.0043853
Cluster	Cluster -1	GOBP name	protein folding	9320	2499	123	53	1.607	3.4965e-05	0.0044525
Cluster	Cluster -1	GOBP name	nucleic acid metabolic process	9320	2499	1559	670	1.6028	1.392e-52	5.0519e-48
Cluster	Cluster -1	GOMF name	transcription cofactor activity	9320	2499	261	112	1.6004	4.9132e-09	2.772e-06
Cluster	Cluster -1	GOBP name	transcription, DNA-dependent	9320	2499	662	283	1.5943	1.4897e-20	2.2527e-17
Cluster	Cluster -1	GOBP name	RNA processing	9320	2499	440	188	1.5935	5.9669e-14	3.867e-11
Cluster	Cluster -1	GOMF name	protein binding transcription factor activity	9320	2499	274	117	1.5925	3.2072e-09	1.9047e-06
Cluster	Cluster -1	GOBP name	cell cycle process	9320	2499	417	178	1.592	3.1112e-13	1.8211e-10
Cluster	Cluster -2	GOCC name	vacuolar part	9320	2497	183	78	1.5909	1.1538e-06	5.374e-05
Cluster	Cluster -2	GOBP name	nucleotide metabolic process	9320	2497	176	75	1.5905	1.819e-06	0.00033173
Cluster	Cluster -2	GOBP name	nucleoside phosphate metabolic process	9320	2497	176	75	1.5905	1.819e-06	0.00033173
Cluster	Cluster -1	GOBP name	response to DNA damage stimulus	9320	2499	383	163	1.5872	4.1361e-12	1.8085e-09
Cluster	Cluster -1	GOMF name	transcription factor binding transcription factor activity	9320	2499	273	116	1.5847	5.1993e-09	2.7938e-06
Cluster	Cluster -2	GOBP name	nucleobase-containing small molecule metabolic process	9320	2497	205	87	1.584	3.7619e-07	7.9841e-05
Cluster	Cluster -1	GOBP name	negative regulation of cell differentiation	9320	2499	210	89	1.5806	3.1247e-07	6.6706e-05
Cluster	Cluster -2	GOCC name	mitochondrial membrane part	9320	2497	111	47	1.5804	0.00013989	0.0037915
Cluster	Cluster -1	GOBP name	regulation of cell cycle arrest	9320	2499	118	50	1.5803	9.0205e-05	0.0096856
Cluster	Cluster -2	GOCC name	intracellular organelle lumen	9320	2497	189	80	1.5799	1.1787e-06	5.3898e-05
Cluster	Cluster -1	GOBP name	RNA metabolic process	9320	2499	1245	526	1.5757	2.1934e-37	1.9901e-33
Cluster	Cluster -2	GOCC name	organelle lumen	9320	2497	192	81	1.5746	1.1886e-06	5.3898e-05
Cluster	Cluster -2	GOCC name	lysosomal membrane	9320	2497	148	62	1.5636	2.2805e-05	0.00074687
Cluster	Cluster -1	GOCC name	nucleoplasm	9320	2499	1500	625	1.554	5.4126e-43	4.2543e-40
Cluster	Cluster -1	GOMF name	sequence-specific DNA binding RNA polymerase II transcription factor activity	9320	2499	145	60	1.5432	4.6148e-05	0.0069432
Cluster	Cluster -2	GOBP name	amine metabolic process	9320	2497	276	114	1.5417	4.0996e-08	1.0478e-05
Cluster	Cluster -2	GOCC name	vacuolar membrane	9320	2497	172	71	1.5407	1.1592e-05	0.00039904
Cluster	Cluster -2	GOBP name	monocarboxylic acid metabolic process	9320	2497	170	70	1.5369	1.45e-05	0.002105
Cluster	Cluster -2	GOBP name	fatty acid metabolic process	9320	2497	129	53	1.5335	0.00013935	0.013818
Cluster	Cluster -1	GOBP name	negative regulation of cell cycle	9320	2499	122	50	1.5285	0.00022332	0.019624
Cluster	Cluster -1	GOBP name	nucleobase-containing compound metabolic process	9320	2499	1765	723	1.5277	1.3263e-47	2.4067e-43
Cluster	Cluster -2	GOBP name	endosome transport	9320	2497	147	60	1.5235	6.973e-05	0.0078591
Cluster	Cluster -1	GOBP name	negative regulation of nucleobase-containing compound metabolic process	9320	2499	573	234	1.523	1.9526e-14	1.4763e-11
Cluster	Cluster -2	GOBP name	cellular carbohydrate metabolic process	9320	2497	250	102	1.5229	3.8714e-07	8.1686e-05
Cluster	Cluster -1	GOCC name	nuclear part	9320	2499	2523	1030	1.5225	5.7924e-74	2.7317e-70
Cluster	Cluster -1	GOBP name	negative regulation of transcription, DNA-dependent	9320	2499	481	196	1.5197	3.4392e-12	1.5602e-09
Cluster	Cluster -2	GOBP name	regulation of anatomical structure size	9320	2497	140	57	1.5197	0.00010923	0.011299
Cluster	Cluster -1	GOBP name	regulation of transcription from RNA polymerase II promoter	9320	2499	754	307	1.5185	1.8439e-18	1.9682e-15
Cluster	Cluster -2	GOBP name	vesicle-mediated transport	9320	2497	529	215	1.517	3.7523e-13	2.1615e-10
Cluster	Cluster -1	GOBP name	negative regulation of nitrogen compound metabolic process	9320	2499	576	234	1.5151	3.8093e-14	2.5745e-11
Cluster	Cluster -1	GOCC name	nucleolus	9320	2499	635	257	1.5094	3.3174e-15	3.9112e-13
Cluster	Cluster -1	GOBP name	negative regulation of RNA metabolic process	9320	2499	529	214	1.5087	7.946e-13	4.3693e-10
Cluster	Cluster -2	GOCC name	membrane-enclosed lumen	9320	2497	240	97	1.5085	1.1623e-06	5.374e-05
Cluster	Cluster -4	GOCC name	nucleus	9320	105	2708	46	1.5078	0.00043645	0.0098015
Cluster	Cluster -2	GOBP name	carbohydrate metabolic process	9320	2497	310	125	1.505	4.8128e-08	1.213e-05
Cluster	Cluster -1	GOBP name	positive regulation of RNA metabolic process	9320	2499	636	255	1.4953	1.5471e-14	1.1946e-11
Cluster	Cluster -1	GOBP name	positive regulation of nucleobase-containing compound metabolic process	9320	2499	684	274	1.494	1.7102e-15	1.5517e-12
Cluster	Cluster -1	GOBP name	negative regulation of cellular macromolecule biosynthetic process	9320	2499	550	220	1.4918	1.401e-12	7.2638e-10
Cluster	Cluster -2	GOBP name	alcohol metabolic process	9320	2497	223	89	1.4896	5.3241e-06	0.00087036
Cluster	Cluster -2	GOBP name	small GTPase mediated signal transduction	9320	2497	196	78	1.4854	2.044e-05	0.0027993
Cluster	Cluster -2	GOCC name	endosome	9320	2497	287	114	1.4826	4.2233e-07	2.213e-05
Cluster	Cluster -1	GOBP name	negative regulation of developmental process	9320	2499	277	110	1.481	6.924e-07	0.00014117
Cluster	Cluster -1	GOBP name	negative regulation of macromolecule biosynthetic process	9320	2499	557	221	1.4797	3.153e-12	1.4861e-09
Cluster	Cluster -1	GOMF name	nucleic acid binding	9320	2499	1509	597	1.4755	9.5604e-33	1.0788e-28
Cluster	Cluster -1	GOBP name	positive regulation of transcription, DNA-dependent	9320	2499	602	238	1.4745	6.961e-13	3.8866e-10
Cluster	Cluster -1	GOBP name	regulation of cell cycle process	9320	2499	253	100	1.4741	2.6046e-06	0.00046111
Cluster	Cluster -1	GOBP name	negative regulation of gene expression	9320	2499	534	211	1.4736	1.5357e-11	6.2621e-09
Cluster	Cluster -1	GOBP name	positive regulation of nitrogen compound metabolic process	9320	2499	694	274	1.4725	1.3743e-14	1.0843e-11
Cluster	Cluster -1	GOBP name	positive regulation of transcription from RNA polymerase II promoter	9320	2499	447	176	1.4684	9.9719e-10	3.0412e-07
Cluster	Cluster -2	GOBP name	cellular chemical homeostasis	9320	2497	219	86	1.4657	1.4786e-05	0.0021379
Cluster	Cluster -1	GOBP name	negative regulation of cellular biosynthetic process	9320	2499	576	226	1.4633	6.4157e-12	2.7719e-09
Cluster	Cluster -2	GOBP name	cellular ion homeostasis	9320	2497	199	78	1.463	3.6437e-05	0.0045969
Cluster	Cluster -1	GOBP name	positive regulation of macromolecule biosynthetic process	9320	2499	696	272	1.4575	7.0969e-14	4.5186e-11
Cluster	Cluster -1	GOBP name	negative regulation of biosynthetic process	9320	2499	582	227	1.4546	1.127e-11	4.7014e-09
Cluster	Cluster -1	GOBP name	regulation of mitotic cell cycle	9320	2499	219	85	1.4475	2.711e-05	0.003604
Cluster	Cluster -1	GOBP name	microtubule cytoskeleton organization	9320	2499	196	76	1.4461	6.7714e-05	0.0076796
Cluster	Cluster -1	GOMF name	ATPase activity	9320	2499	284	110	1.4445	2.6151e-06	0.00068625
Cluster	Cluster -1	GOBP name	cellular nitrogen compound metabolic process	9320	2499	1952	756	1.4444	3.76e-39	4.5486e-35
Cluster	Cluster -1	GOBP name	positive regulation of cellular biosynthetic process	9320	2499	723	280	1.4443	1.0496e-13	6.5677e-11
Cluster	Cluster -2	GOBP name	protein oligomerization	9320	2497	199	77	1.4442	6.4516e-05	0.007433
Cluster	Cluster -2	GOBP name	endocytosis	9320	2497	171	66	1.4406	0.00020258	0.01866
Cluster	Cluster -1	GOMF name	ATPase activity, coupled	9320	2499	205	79	1.4372	6.3327e-05	0.0088596
Cluster	Cluster -1	GOBP name	negative regulation of cellular metabolic process	9320	2499	782	301	1.4355	2.8463e-14	2.066e-11
Cluster	Cluster -2	GOBP name	cellular homeostasis	9320	2497	289	111	1.4336	3.5239e-06	0.00059761
Cluster	Cluster -2	GOMF name	GTP binding	9320	2497	250	96	1.4333	1.4395e-05	0.0027531
Cluster	Cluster -1	GOBP name	positive regulation of biosynthetic process	9320	2499	734	282	1.4329	2.555e-13	1.5454e-10
Cluster	Cluster -1	GOBP name	regulation of RNA metabolic process	9320	2499	1493	573	1.4313	3.7207e-27	1.6879e-23
Cluster	Cluster -1	GOBP name	cellular macromolecular complex subunit organization	9320	2499	394	151	1.4293	1.0177e-07	2.3829e-05
Cluster	Cluster -2	GOBP name	membrane organization	9320	2497	395	151	1.4268	1.1528e-07	2.6479e-05
Cluster	Cluster -2	GOMF name	guanyl ribonucleotide binding	9320	2497	254	97	1.4254	1.6724e-05	0.0030995
Cluster	Cluster -2	GOBP name	oxidation-reduction process	9320	2497	207	79	1.4245	8.7282e-05	0.0094557
Cluster	Cluster -1	GOBP name	nitrogen compound metabolic process	9320	2499	1998	763	1.4242	5.5315e-37	4.015e-33
Cluster	Cluster -2	GOBP name	small molecule metabolic process	9320	2497	902	344	1.4235	1.3484e-15	1.2548e-12
Cluster	Cluster -2	GOBP name	cellular membrane organization	9320	2497	378	144	1.4219	2.7583e-07	5.9942e-05
Cluster	Cluster -1	GOBP name	cellular macromolecule biosynthetic process	9320	2499	945	360	1.4208	3.6845e-16	3.614e-13
Cluster	Cluster -2	GOMF name	guanyl nucleotide binding	9320	2497	255	97	1.4198	1.9846e-05	0.0035484
Cluster	Cluster -1	GOBP name	negative regulation of macromolecule metabolic process	9320	2499	791	301	1.4192	1.4939e-13	9.1894e-11
Cluster	Cluster -2	GOCC name	organelle membrane	9320	2497	1231	468	1.419	6.1617e-21	1.0835e-18
Cluster	Cluster -1	GOMF name	transcription factor binding	9320	2499	276	105	1.4188	1.0062e-05	0.0020274
Cluster	Cluster -1	GOBP name	regulation of transcription, DNA-dependent	9320	2499	1399	532	1.4182	6.1665e-24	1.2433e-20
Cluster	Cluster -1	GOMF name	sequence-specific DNA binding transcription factor activity	9320	2499	313	119	1.4179	3.0182e-06	0.00075683
Cluster	Cluster -1	GOMF name	nucleic acid binding transcription factor activity	9320	2499	313	119	1.4179	3.0182e-06	0.00075683
Cluster	Cluster -1	GOBP name	macromolecule biosynthetic process	9320	2499	958	363	1.4132	6.9429e-16	6.6308e-13
Cluster	Cluster -1	GOMF name	RNA binding	9320	2499	507	192	1.4124	6.2815e-09	3.0818e-06
Cluster	Cluster -2	GOMF name	oxidoreductase activity	9320	2497	394	149	1.4115	2.8752e-07	0.00010815
Cluster	Cluster -1	GOBP name	regulation of cellular macromolecule biosynthetic process	9320	2499	1597	603	1.4082	1.5581e-26	5.6546e-23
Cluster	Cluster -1	GOBP name	positive regulation of gene expression	9320	2499	664	250	1.4042	6.5668e-11	2.4569e-08
Cluster	Cluster -2	GOBP name	ion homeostasis	9320	2497	226	85	1.4038	8.7705e-05	0.0094732
Cluster	Cluster -1	GOBP name	regulation of cell cycle	9320	2499	457	172	1.4037	5.914e-08	1.4369e-05
Cluster	Cluster -1	GOBP name	regulation of macromolecule biosynthetic process	9320	2499	1622	608	1.398	8.2372e-26	2.7177e-22
Cluster	Cluster -1	GOBP name	negative regulation of metabolic process	9320	2499	836	313	1.3963	4.9779e-13	2.8228e-10
Cluster	Cluster -1	GOCC name	nucleus	9320	2499	2708	1003	1.3813	5.1436e-45	6.0643e-42
Cluster	Cluster -2	GOMF name	structural molecule activity	9320	2497	300	111	1.381	2.1672e-05	0.0037053
Cluster	Cluster -1	GOBP name	regulation of gene expression	9320	2499	1797	665	1.3801	9.942e-27	4.0091e-23
Cluster	Cluster -2	GOBP name	cellular lipid metabolic process	9320	2497	333	123	1.3787	9.4604e-06	0.0014487
Cluster	Cluster -2	GOBP name	protein transport	9320	2497	635	234	1.3754	2.2745e-09	6.4996e-07
Cluster	Cluster -1	GOBP name	regulation of cellular biosynthetic process	9320	2499	1664	613	1.3739	8.8066e-24	1.6822e-20
Cluster	Cluster -2	GOBP name	establishment of protein localization	9320	2497	679	249	1.3688	1.1746e-09	3.5525e-07
Cluster	Cluster -1	GOBP name	regulation of biosynthetic process	9320	2499	1682	617	1.3681	2.0632e-23	3.5656e-20
Cluster	Cluster -2	GOCC name	extracellular membrane-bounded organelle	9320	2497	1687	616	1.3629	6.887e-23	1.4763e-20
Cluster	Cluster -2	GOCC name	extracellular vesicular exosome	9320	2497	1687	616	1.3629	6.887e-23	1.4763e-20
Cluster	Cluster -2	GOCC name	extracellular organelle	9320	2497	1687	616	1.3629	6.887e-23	1.4763e-20
Cluster	Cluster -1	GOBP name	regulation of nucleobase-containing compound metabolic process	9320	2499	1766	645	1.3621	4.9037e-24	1.0469e-20
Cluster	Cluster -2	GOBP name	regulation of protein localization	9320	2497	278	101	1.356	9.776e-05	0.010404
Cluster	Cluster -1	GOBP name	regulation of nitrogen compound metabolic process	9320	2499	1781	647	1.3548	2.0582e-23	3.5656e-20
Cluster	Cluster -1	GOBP name	positive regulation of cellular metabolic process	9320	2499	997	361	1.3504	1.3385e-12	7.04e-10
Cluster	Cluster -2	GOMF name	lipid binding	9320	2497	271	98	1.3498	0.00014345	0.01635
Cluster	Cluster -1	GOBP name	cellular response to stress	9320	2499	679	245	1.3457	8.8329e-09	2.4102e-06
Cluster	Cluster -2	GOBP name	lipid metabolic process	9320	2497	419	151	1.3451	5.0752e-06	0.00084105
Cluster	Cluster -2	GOCC name	membrane-bounded vesicle	9320	2497	1868	673	1.3447	1.8005e-23	4.4689e-21
Cluster	Cluster -2	GOCC name	vesicle	9320	2497	1928	694	1.3435	3.3904e-24	9.9932e-22
Cluster	Cluster -1	GOBP name	cellular macromolecular complex assembly	9320	2499	342	123	1.3413	3.6335e-05	0.0045969
Cluster	Cluster -1	GOBP name	posttranscriptional regulation of gene expression	9320	2499	312	112	1.3388	7.981e-05	0.0087772
Cluster	Cluster -2	GOBP name	catabolic process	9320	2497	750	269	1.3387	2.9451e-09	8.3504e-07
Cluster	Cluster -2	GOCC name	cytoplasmic part	9320	2497	3971	1422	1.3366	2.8006e-64	6.6038e-61
Cluster	Cluster -1	GOBP name	positive regulation of macromolecule metabolic process	9320	2499	1008	360	1.332	1.1092e-11	4.681e-09
Cluster	Cluster -2	GOBP name	protein complex assembly	9320	2497	376	134	1.3302	2.7368e-05	0.003625
Cluster	Cluster -1	GOCC name	protein complex	9320	2499	2263	807	1.33	2.613e-27	8.802e-25
Cluster	Cluster -2	GOCC name	cytoplasmic vesicle	9320	2497	380	135	1.326	3.0152e-05	0.00098066
Cluster	Cluster -2	GOBP name	protein complex subunit organization	9320	2497	397	141	1.3256	2.1356e-05	0.0028813
Cluster	Cluster -2	GOBP name	intracellular protein transport	9320	2497	400	142	1.325	2.0609e-05	0.0028118
Cluster	Cluster -1	GOBP name	peptidyl-amino acid modification	9320	2499	313	111	1.3226	0.00014041	0.013847
Cluster	Cluster -1	GOBP name	cellular macromolecule metabolic process	9320	2499	2854	1012	1.3224	1.8492e-35	9.5876e-32
Cluster	Cluster -1	GOBP name	macromolecule metabolic process	9320	2499	2979	1051	1.3158	3.1174e-36	1.8856e-32
Cluster	Cluster -1	GOCC name	centrosome	9320	2499	309	109	1.3156	0.00019464	0.0049352
Cluster	Cluster -2	GOBP name	transport	9320	2497	1425	502	1.3149	5.4286e-15	4.5818e-12
Cluster	Cluster -2	GOBP name	chemical homeostasis	9320	2497	321	113	1.3139	0.00016339	0.015687
Cluster	Cluster -2	GOBP name	intracellular transport	9320	2497	705	248	1.313	7.6326e-08	1.8224e-05
Cluster	Cluster -1	GOCC name	ribonucleoprotein complex	9320	2499	557	196	1.3124	1.602e-06	7.1169e-05
Cluster	Cluster -1	GOBP name	regulation of macromolecule metabolic process	9320	2499	2303	810	1.3117	3.3112e-25	9.2439e-22
Cluster	Cluster -1	GOCC name	microtubule organizing center	9320	2499	376	132	1.3093	6.6033e-05	0.0019962
Cluster	Cluster -1	GOBP name	positive regulation of metabolic process	9320	2499	1072	376	1.3081	5.3031e-11	2.0259e-08
Cluster	Cluster -1	GOCC name	macromolecular complex	9320	2499	2749	961	1.3038	3.3204e-30	1.2045e-27
Cluster	Cluster -2	GOCC name	cytoplasmic membrane-bounded vesicle	9320	2497	318	111	1.3028	0.00025425	0.0059953
Cluster	Cluster -2	GOBP name	cellular catabolic process	9320	2497	632	220	1.2993	8.9862e-07	0.00017534
Cluster	Cluster -2	GOBP name	localization	9320	2497	342	119	1.2987	0.00018908	0.017686
Cluster	Cluster -2	GOBP name	establishment of localization	9320	2497	1506	522	1.2937	3.8307e-14	2.5745e-11
Cluster	Cluster -2	GOCC name	extracellular region part	9320	2497	1890	653	1.2896	1.4073e-17	2.0111e-15
Cluster	Cluster -1	GOMF name	pyrophosphatase activity	9320	2499	532	183	1.2829	1.431e-05	0.0027531
Cluster	Cluster -2	GOCC name	cytosol	9320	2497	847	291	1.2824	7.1096e-08	4.2442e-06
Cluster	Cluster -1	GOMF name	hydrolase activity, acting on acid anhydrides, in phosphorus-containing anhydrides	9320	2499	535	183	1.2757	2.0126e-05	0.0035484
Cluster	Cluster -2	GOCC name	cell projection	9320	2497	586	200	1.2739	1.0046e-05	0.00034836
Cluster	Cluster -2	GOBP name	homeostatic process	9320	2497	504	172	1.2738	3.6479e-05	0.0045969
Cluster	Cluster -1	GOBP name	regulation of cell differentiation	9320	2499	536	183	1.2733	2.2503e-05	0.0030135
Cluster	Cluster -1	GOMF name	nucleoside-triphosphatase activity	9320	2499	505	172	1.2702	4.2503e-05	0.0064811
Cluster	Cluster -1	GOBP name	regulation of cellular metabolic process	9320	2499	2447	833	1.2696	5.1174e-21	8.0748e-18
Cluster	Cluster -1	GOMF name	hydrolase activity, acting on acid anhydrides	9320	2499	538	183	1.2686	2.8048e-05	0.0045868
Cluster	Cluster -1	GOBP name	regulation of primary metabolic process	9320	2499	2367	805	1.2684	5.0218e-20	6.75e-17
Cluster	Cluster -1	GOBP name	macromolecular complex subunit organization	9320	2499	621	210	1.2612	1.2453e-05	0.0018436
Cluster	Cluster -1	GOBP name	negative regulation of cellular process	9320	2499	1607	542	1.2579	3.0114e-12	1.438e-09
Cluster	Cluster -2	GOBP name	establishment of localization in cell	9320	2497	837	282	1.2575	7.0273e-07	0.00014248
Cluster	Cluster -1	GOCC name	intracellular non-membrane-bounded organelle	9320	2499	1638	549	1.25	6.9362e-12	6.5422e-10
Cluster	Cluster -1	GOCC name	non-membrane-bounded organelle	9320	2499	1638	549	1.25	6.9362e-12	6.5422e-10
Cluster	Cluster -1	GOBP name	biosynthetic process	9320	2499	1474	494	1.2499	1.0185e-10	3.6597e-08
Cluster	Cluster -1	GOBP name	cellular biosynthetic process	9320	2499	1429	478	1.2475	2.9501e-10	1.0006e-07
Cluster	Cluster -2	GOBP name	intracellular signal transduction	9320	2497	599	200	1.2462	3.9854e-05	0.0049704
Cluster	Cluster -1	GOBP name	regulation of metabolic process	9320	2499	2704	901	1.2427	7.9431e-20	1.0295e-16
Cluster	Cluster -1	GOBP name	organelle organization	9320	2499	1447	481	1.2397	6.9045e-10	2.2373e-07
Cluster	Cluster -1	GOCC name	intracellular organelle part	9320	2499	4464	1482	1.2382	3.3197e-41	2.2365e-38
Cluster	Cluster -1	GOBP name	protein modification process	9320	2499	1161	385	1.2367	5.4526e-08	1.3463e-05
Cluster	Cluster -2	GOCC name	membrane part	9320	2497	1967	651	1.2353	5.1981e-13	5.2158e-11
Cluster	Cluster -1	GOCC name	organelle part	9320	2499	4510	1491	1.233	2.6223e-40	1.5458e-37
Cluster	Cluster -1	GOBP name	negative regulation of biological process	9320	2499	1718	567	1.2309	5.3006e-11	2.0259e-08
Cluster	Cluster -1	GOBP name	response to stress	9320	2499	1056	347	1.2255	6.3762e-07	0.00013074
Cluster	Cluster -1	GOBP name	macromolecule modification	9320	2499	1242	407	1.2221	9.7326e-08	2.2936e-05
Cluster	Cluster -2	GOBP name	regulation of localization	9320	2497	763	249	1.2181	3.0568e-05	0.0039621
Cluster	Cluster -1	GOBP name	primary metabolic process	9320	2499	3624	1183	1.2174	1.7831e-24	4.314e-21
Cluster	Cluster -1	GOBP name	positive regulation of cellular process	9320	2499	1783	582	1.2174	2.1079e-10	7.3558e-08
Cluster	Cluster -2	GOCC name	membrane	9320	2497	2920	951	1.2156	8.1213e-18	1.1969e-15
Cluster	Cluster -1	GOBP name	cellular component organization at cellular level	9320	2499	1962	635	1.207	1.2772e-10	4.5001e-08
Cluster	Cluster -1	GOBP name	cellular component organization or biogenesis at cellular level	9320	2499	2007	649	1.206	8.7896e-11	3.255e-08
Cluster	Cluster -2	GOBP name	regulation of biological quality	9320	2497	1006	321	1.191	1.9676e-05	0.0027277
Cluster	Cluster -1	GOBP name	regulation of developmental process	9320	2499	774	247	1.1902	0.00014458	0.01422
Cluster	Cluster -1	GOBP name	cellular metabolic process	9320	2499	3731	1190	1.1895	4.7366e-20	6.6115e-17
Cluster	Cluster -1	GOMF name	nucleotide binding	9320	2499	1471	468	1.1865	4.9421e-07	0.00017427
Cluster	Cluster -2	GOMF name	catalytic activity	9320	2497	3088	980	1.1845	1.0013e-14	1.6141e-11
Cluster	Cluster -2	GOCC name	intrinsic to membrane	9320	2497	1252	397	1.1835	4.5857e-06	0.00017873
Cluster	Cluster -2	GOCC name	integral to membrane	9320	2497	1228	389	1.1824	6.2381e-06	0.00023164
Cluster	Cluster -1	GOBP name	metabolic process	9320	2499	4116	1302	1.1797	2.6098e-21	4.3053e-18
Cluster	Cluster -1	GOBP name	positive regulation of biological process	9320	2499	1950	616	1.1781	1.8817e-08	4.9486e-06
Cluster	Cluster -1	GOBP name	cellular component organization	9320	2499	2340	737	1.1746	8.0345e-10	2.5137e-07
Cluster	Cluster -1	GOBP name	cellular component organization or biogenesis	9320	2499	2385	751	1.1744	5.392e-10	1.7953e-07
Cluster	Cluster -1	GOBP name	cellular protein metabolic process	9320	2499	1421	445	1.1679	5.4426e-06	0.00088575
Cluster	Cluster -2	GOMF name	ribonucleotide binding	9320	2497	1171	364	1.1602	5.9321e-05	0.0084732
Cluster	Cluster -2	GOMF name	purine nucleotide binding	9320	2497	1178	366	1.1597	5.9192e-05	0.0084732
Cluster	Cluster -2	GOMF name	purine ribonucleoside triphosphate binding	9320	2497	1162	361	1.1596	6.5952e-05	0.0088596
Cluster	Cluster -2	GOMF name	purine ribonucleotide binding	9320	2497	1170	363	1.158	7.0424e-05	0.0092402
Cluster	Cluster -1	GOBP name	regulation of cellular process	9320	2499	3862	1197	1.1559	4.0893e-15	3.5335e-12
Cluster	Cluster -1	GOCC name	intracellular membrane-bounded organelle	9320	2499	4618	1427	1.1524	2.0562e-19	3.4632e-17
Cluster	Cluster -1	GOCC name	intracellular organelle	9320	2499	5263	1620	1.148	8.8064e-24	2.443e-21
Cluster	Cluster -1	GOBP name	regulation of biological process	9320	2499	4093	1259	1.1472	5.6581e-15	4.6669e-12
Cluster	Cluster -1	GOBP name	protein metabolic process	9320	2499	1604	492	1.144	1.8017e-05	0.0025194
Cluster	Cluster -1	GOBP name	biological regulation	9320	2499	4280	1311	1.1424	3.4643e-15	3.0665e-12
Cluster	Cluster -1	GOBP name	developmental process	9320	2499	1928	590	1.1413	3.6952e-06	0.00062376
Cluster	Cluster -2	GOMF name	hydrolase activity	9320	2497	1302	398	1.141	0.00012053	0.014624
Cluster	Cluster -2	GOCC name	membrane-bounded organelle	9320	2497	5362	1636	1.1388	4.7652e-22	9.7707e-20
Cluster	Cluster -2	GOCC name	plasma membrane	9320	2497	1013	309	1.1385	0.00058857	0.01256
Cluster	Cluster -1	GOMF name	binding	9320	2499	5293	1605	1.1309	2.448e-19	9.2076e-16
Cluster	Cluster -1	GOCC name	intracellular part	9320	2499	7006	2107	1.1216	7.7881e-38	3.6728e-35
Cluster	Cluster -2	GOCC name	organelle	9320	2497	5891	1768	1.1202	3.2134e-21	6.0618e-19
Cluster	Cluster -1	GOCC name	organelle	9320	2499	5891	1756	1.1117	1.2059e-18	1.8957e-16
Cluster	Cluster -1	GOMF name	protein binding	9320	2499	2524	751	1.1097	1.1107e-05	0.0021988
Cluster	Cluster -1	GOBP name	cellular response to stimulus	9320	2499	1877	558	1.1087	0.00015216	0.014686
Cluster	Cluster -2	GOCC name	intracellular membrane-bounded organelle	9320	2497	4618	1370	1.1073	7.7664e-11	6.4257e-09
Cluster	Cluster -1	GOCC name	membrane-bounded organelle	9320	2499	5362	1590	1.1059	8.0036e-14	8.7779e-12
Cluster	Cluster -1	GOBP name	cellular process	9320	2499	6152	1822	1.1045	1.5227e-18	1.6746e-15
Cluster	Cluster -1	GOCC name	cytoplasm	9320	2499	2960	875	1.1025	5.1398e-06	0.00019707
Cluster	Cluster -1	GOBP name	response to stimulus	9320	2499	2388	703	1.0979	8.0175e-05	0.0087907
Cluster	Cluster -2	GOCC name	intracellular organelle	9320	2497	5263	1538	1.0907	2.0572e-10	1.6727e-08
Cluster	Cluster -2	GOCC name	intracellular part	9320	2497	7006	2047	1.0905	1.2869e-21	2.5287e-19
Cluster	Cluster -1	GOCC name	cell part	9320	2499	7639	2233	1.0902	3.6019e-32	1.4156e-29
Cluster	Cluster -2	GOBP name	cellular process	9320	2497	6152	1779	1.0793	1.2312e-11	5.0775e-09
Cluster	Cluster -2	GOCC name	cell part	9320	2497	7639	2204	1.0769	1.1818e-23	3.0963e-21
Cluster	Cluster -2	GOBP name	metabolic process	9320	2497	4116	1187	1.0764	7.2977e-06	0.0011465
Cluster	Cluster -2	GOCC name	cytoplasm	9320	2497	2960	851	1.0731	0.00029529	0.00686
Cluster	Cluster -2	GOBP name	cellular metabolic process	9320	2497	3731	1063	1.0634	0.00019809	0.018339
Cluster	Cluster -1	GOCC name	cytoplasmic part	9320	2499	3971	977	0.91758	3.3207e-06	0.00013271
Cluster	Cluster -2	GOBP name	macromolecule metabolic process	9320	2497	2979	732	0.91714	7.8658e-05	0.0087032
Cluster	Cluster -2	GOBP name	cellular macromolecule metabolic process	9320	2497	2854	699	0.91416	7.5632e-05	0.0084197
Cluster	Cluster -2	GOBP name	regulation of metabolic process	9320	2497	2704	658	0.90827	5.5386e-05	0.0065475
Cluster	Cluster -2	GOBP name	nitrogen compound metabolic process	9320	2497	1998	482	0.90043	0.00021447	0.019124
Cluster	Cluster -2	GOBP name	cellular nitrogen compound metabolic process	9320	2497	1952	468	0.89488	0.00014658	0.014378
Cluster	Cluster -2	GOBP name	regulation of cellular metabolic process	9320	2497	2447	585	0.89232	1.7037e-05	0.0024059
Cluster	Cluster -2	GOBP name	regulation of primary metabolic process	9320	2497	2367	565	0.89094	1.9692e-05	0.0027277
Cluster	Cluster -1	GOCC name	extracellular vesicular exosome	9320	2499	1687	401	0.8865	0.00017564	0.0045017
Cluster	Cluster -1	GOCC name	extracellular organelle	9320	2499	1687	401	0.8865	0.00017564	0.0045017
Cluster	Cluster -1	GOCC name	extracellular membrane-bounded organelle	9320	2499	1687	401	0.8865	0.00017564	0.0045017
Cluster	Cluster -1	GOCC name	membrane-bounded vesicle	9320	2499	1868	443	0.88446	7.091e-05	0.0021165
Cluster	Cluster -1	GOCC name	vesicle	9320	2499	1928	453	0.87628	2.2614e-05	0.0007458
Cluster	Cluster -2	GOBP name	regulation of macromolecule metabolic process	9320	2497	2303	536	0.8687	1.1828e-06	0.00022593
Cluster	Cluster -1	GOCC name	organelle membrane	9320	2499	1231	278	0.84224	3.6786e-05	0.0011643
Cluster	Cluster -2	GOBP name	cellular macromolecule biosynthetic process	9320	2497	945	213	0.84129	0.00021793	0.019338
Cluster	Cluster -2	GOBP name	negative regulation of cellular metabolic process	9320	2497	782	172	0.82095	0.0001973	0.018313
Cluster	Cluster -1	GOCC name	mitochondrion	9320	2499	1164	255	0.81703	6.3342e-06	0.00023324
Cluster	Cluster -1	GOCC name	membrane part	9320	2499	1967	427	0.8096	8.9436e-10	6.6949e-08
Cluster	Cluster -2	GOCC name	nucleus	9320	2497	2708	587	0.80907	9.3156e-14	9.7628e-12
Cluster	Cluster -2	GOBP name	regulation of biosynthetic process	9320	2497	1682	363	0.80552	1.0397e-08	2.7951e-06
Cluster	Cluster -2	GOBP name	nucleobase-containing compound metabolic process	9320	2497	1765	380	0.80359	3.0586e-09	8.6048e-07
Cluster	Cluster -2	GOBP name	regulation of nitrogen compound metabolic process	9320	2497	1781	383	0.80266	2.1852e-09	6.2941e-07
Cluster	Cluster -2	GOCC name	nucleoplasm	9320	2497	1500	322	0.80124	4.0013e-08	2.4193e-06
Cluster	Cluster -2	GOBP name	regulation of cellular biosynthetic process	9320	2497	1664	357	0.80078	6.0795e-09	1.6715e-06
Cluster	Cluster -2	GOBP name	regulation of nucleobase-containing compound metabolic process	9320	2497	1766	378	0.79891	1.3819e-09	4.111e-07
Cluster	Cluster -2	GOBP name	positive regulation of biosynthetic process	9320	2497	734	157	0.79836	7.6187e-05	0.0084556
Cluster	Cluster -2	GOBP name	regulation of gene expression	9320	2497	1797	384	0.79759	7.6152e-10	2.4243e-07
Cluster	Cluster -2	GOBP name	positive regulation of macromolecule biosynthetic process	9320	2497	696	148	0.79369	8.3409e-05	0.0090631
Cluster	Cluster -2	GOBP name	positive regulation of cellular biosynthetic process	9320	2497	723	153	0.78986	4.9696e-05	0.0059721
Cluster	Cluster -2	GOBP name	regulation of macromolecule biosynthetic process	9320	2497	1622	341	0.7847	7.6964e-10	2.4289e-07
Cluster	Cluster -2	GOCC name	nuclear part	9320	2497	2523	528	0.78111	5.2864e-16	6.738e-14
Cluster	Cluster -2	GOBP name	regulation of cellular macromolecule biosynthetic process	9320	2497	1597	334	0.78062	5.484e-10	1.8093e-07
Cluster	Cluster -2	GOBP name	positive regulation of gene expression	9320	2497	664	138	0.77573	3.9135e-05	0.0048975
Cluster	Cluster -1	GOCC name	plasma membrane part	9320	2499	574	118	0.76669	6.8471e-05	0.0020567
Cluster	Cluster -2	GOBP name	regulation of cell cycle	9320	2497	457	93	0.75956	0.00022014	0.01943
Cluster	Cluster -2	GOBP name	positive regulation of nitrogen compound metabolic process	9320	2497	694	139	0.74757	3.7571e-06	0.00063127
Cluster	Cluster -2	GOBP name	negative regulation of biosynthetic process	9320	2497	582	116	0.74393	1.5858e-05	0.002257
Cluster	Cluster -1	GOCC name	mitochondrial membrane	9320	2499	331	66	0.74364	0.00069258	0.014452
Cluster	Cluster -2	GOBP name	negative regulation of cellular macromolecule biosynthetic process	9320	2497	550	109	0.73971	2.0013e-05	0.0027616
Cluster	Cluster -2	GOBP name	negative regulation of cellular biosynthetic process	9320	2497	576	114	0.73872	1.2497e-05	0.0018436
Cluster	Cluster -2	GOBP name	negative regulation of macromolecule biosynthetic process	9320	2497	557	110	0.73711	1.5277e-05	0.0022002
Cluster	Cluster -1	GOCC name	intrinsic to membrane	9320	2499	1252	246	0.73279	6.2282e-11	5.245e-09
Cluster	Cluster -2	GOBP name	positive regulation of transcription, DNA-dependent	9320	2497	602	118	0.73162	5.1042e-06	0.00084201
Cluster	Cluster -2	GOBP name	positive regulation of nucleobase-containing compound metabolic process	9320	2497	684	134	0.73122	1.2455e-06	0.00023666
Cluster	Cluster -2	GOBP name	regulation of transcription, DNA-dependent	9320	2497	1399	274	0.73102	2.8996e-12	1.4221e-09
Cluster	Cluster -1	GOCC name	integral to membrane	9320	2499	1228	240	0.72889	5.3791e-11	4.8784e-09
Cluster	Cluster -2	GOBP name	positive regulation of transcription from RNA polymerase II promoter	9320	2497	447	87	0.72646	5.1407e-05	0.0061169
Cluster	Cluster -2	GOBP name	RNA metabolic process	9320	2497	1245	242	0.72551	2.3413e-11	9.4411e-09
Cluster	Cluster -2	GOBP name	regulation of RNA metabolic process	9320	2497	1493	288	0.72	5.3615e-14	3.5378e-11
Cluster	Cluster -2	GOBP name	negative regulation of gene expression	9320	2497	534	103	0.71994	7.6571e-06	0.0011978
Cluster	Cluster -2	GOBP name	positive regulation of RNA metabolic process	9320	2497	636	122	0.71598	8.8422e-07	0.0001744
Cluster	Cluster -2	GOBP name	regulation of transcription from RNA polymerase II promoter	9320	2497	754	143	0.70788	4.3633e-08	1.1074e-05
Cluster	Cluster -2	GOBP name	negative regulation of nitrogen compound metabolic process	9320	2497	576	108	0.69984	8.4373e-07	0.00016733
Cluster	Cluster -2	GOBP name	negative regulation of nucleobase-containing compound metabolic process	9320	2497	573	107	0.69699	7.2574e-07	0.00014552
Cluster	Cluster -2	GOBP name	nucleic acid metabolic process	9320	2497	1559	290	0.6943	4.5186e-17	4.5553e-14
Cluster	Cluster -1	GOCC name	mitochondrial part	9320	2499	570	106	0.69355	5.9004e-07	3.0246e-05
Cluster	Cluster -2	GOBP name	negative regulation of transcription, DNA-dependent	9320	2497	481	88	0.68287	2.0416e-06	0.00036862
Cluster	Cluster -2	GOMF name	nucleic acid binding	9320	2497	1509	275	0.68021	6.6901e-18	1.8873e-14
Cluster	Cluster -2	GOBP name	negative regulation of RNA metabolic process	9320	2497	529	95	0.67029	2.6522e-07	5.7984e-05
Cluster	Cluster -2	GOBP name	regulation of cell cycle process	9320	2497	253	45	0.66388	0.00019217	0.017928
Cluster	Cluster -2	GOBP name	cell cycle process	9320	2497	417	74	0.66236	2.6511e-06	0.00046706
Cluster	Cluster -2	GOBP name	RNA biosynthetic process	9320	2497	714	123	0.64299	1.2209e-10	4.3441e-08
Cluster	Cluster -2	GOBP name	transcription, DNA-dependent	9320	2497	662	114	0.64275	5.6887e-10	1.8599e-07
Cluster	Cluster -2	GOBP name	DNA metabolic process	9320	2497	423	71	0.62649	2.1524e-07	4.7924e-05
Cluster	Cluster -2	GOMF name	transcription regulatory region DNA binding	9320	2497	291	47	0.60284	4.3651e-06	0.0010262
Cluster	Cluster -2	GOBP name	negative regulation of transcription from RNA polymerase II promoter	9320	2497	336	54	0.59986	7.3623e-07	0.00014681
Cluster	Cluster -2	GOMF name	regulatory region nucleic acid binding	9320	2497	293	47	0.59873	3.2897e-06	0.00078982
Cluster	Cluster -2	GOMF name	regulatory region DNA binding	9320	2497	293	47	0.59873	3.2897e-06	0.00078982
Cluster	Cluster -2	GOMF name	DNA binding	9320	2497	903	142	0.58695	4.0728e-17	7.6595e-14
Cluster	Cluster -2	GOMF name	chromatin binding	9320	2497	285	43	0.56315	6.6615e-07	0.0002088
Cluster	Cluster -1	GOCC name	cytoplasmic vesicle membrane	9320	2499	127	19	0.55796	0.00055461	0.012053
Cluster	Cluster -1	GOCC name	vesicle membrane	9320	2499	141	21	0.55546	0.00027554	0.0064328
Cluster	Cluster -2	GOBP name	mRNA processing	9320	2497	216	32	0.55296	8.515e-06	0.001315
Cluster	Cluster -2	GOBP name	mRNA metabolic process	9320	2497	298	44	0.5511	1.8532e-07	4.1774e-05
Cluster	Cluster -2	GOCC name	nuclear body	9320	2497	227	33	0.54261	3.2096e-06	0.00013049
Cluster	Cluster -1	GOBP name	translation	9320	2499	152	22	0.53979	0.00010382	0.010858
Cluster	Cluster -2	GOCC name	nucleoplasm part	9320	2497	644	93	0.53901	3.2741e-15	3.9112e-13
Cluster	Cluster -2	GOBP name	chromosome organization	9320	2497	482	68	0.52657	2.9595e-12	1.4321e-09
Cluster	Cluster -2	GOBP name	chromatin organization	9320	2497	358	50	0.5213	1.2087e-09	3.6254e-07
Cluster	Cluster -1	GOMF name	actin binding	9320	2499	131	18	0.51245	0.00013523	0.015895
Cluster	Cluster -2	GOCC name	chromatin	9320	2497	227	31	0.50972	6.4097e-07	3.2158e-05
Cluster	Cluster -2	GOMF name	sequence-specific DNA binding	9320	2497	324	44	0.50688	2.5109e-09	1.6667e-06
Cluster	Cluster -2	GOMF name	RNA polymerase II regulatory region sequence-specific DNA binding	9320	2497	178	24	0.50326	7.269e-06	0.001519
Cluster	Cluster -2	GOCC name	chromosome	9320	2497	104	14	0.50245	0.00048023	0.010683
Cluster	Cluster -2	GOBP name	histone modification	9320	2497	202	27	0.4989	1.5333e-06	0.00028685
Cluster	Cluster -2	GOMF name	RNA polymerase II regulatory region DNA binding	9320	2497	180	24	0.49766	5.1543e-06	0.001187
Cluster	Cluster -2	GOMF name	transcription regulatory region sequence-specific DNA binding	9320	2497	210	28	0.49766	9.1232e-07	0.00026396
Cluster	Cluster -2	GOBP name	covalent chromatin modification	9320	2497	204	27	0.494	1.0835e-06	0.00020806
Cluster	Cluster -2	GOBP name	chromatin modification	9320	2497	312	41	0.49049	1.4731e-09	4.3465e-07
Cluster	Cluster -2	GOMF name	sequence-specific DNA binding RNA polymerase II transcription factor activity	9320	2497	145	19	0.48908	2.9297e-05	0.0047228
Cluster	Cluster -2	GOMF name	nucleic acid binding transcription factor activity	9320	2497	313	41	0.48892	1.233e-09	8.6955e-07
Cluster	Cluster -2	GOMF name	sequence-specific DNA binding transcription factor activity	9320	2497	313	41	0.48892	1.233e-09	8.6955e-07
Cluster	Cluster -2	GOCC name	chromosomal part	9320	2497	484	63	0.48584	2.5862e-14	2.9748e-12
Cluster	Cluster -2	GOCC name	nuclear chromatin	9320	2497	133	17	0.47708	4.1303e-05	0.0012986
Cluster	Cluster -1	GOCC name	vacuole	9320	2499	157	20	0.47509	8.3346e-06	0.00029333
Cluster	Cluster -1	GOCC name	lytic vacuole	9320	2499	126	16	0.47359	5.7373e-05	0.001757
Cluster	Cluster -1	GOCC name	lysosome	9320	2499	126	16	0.47359	5.7373e-05	0.001757
Cluster	Cluster -2	GOBP name	RNA splicing	9320	2497	166	21	0.47218	4.2233e-06	0.00070309
Cluster	Cluster -2	GOCC name	nuclear chromosome part	9320	2497	260	32	0.45938	4.383e-09	3.1319e-07
Cluster	Cluster -2	GOMF name	RNA polymerase II core promoter proximal region sequence-specific DNA binding	9320	2497	110	13	0.44111	6.5901e-05	0.0088596
Cluster	Cluster -2	GOCC name	chromatin remodeling complex	9320	2497	94	11	0.43678	0.00019181	0.0048897
Cluster	Cluster -2	GOCC name	spliceosomal complex	9320	2497	139	16	0.42964	5.1826e-06	0.00019711
Cluster	Cluster -2	GOCC name	kinetochore	9320	2497	79	9	0.42522	0.00046571	0.010409
Cluster	Cluster -2	GOBP name	transcription from RNA polymerase II promoter	9320	2497	133	15	0.42096	5.9435e-06	0.00095023
Cluster	Cluster -2	GOMF name	core promoter proximal region sequence-specific DNA binding	9320	2497	117	13	0.41472	1.703e-05	0.0030995
Cluster	Cluster -2	GOMF name	core promoter proximal region DNA binding	9320	2497	117	13	0.41472	1.703e-05	0.0030995
Cluster	Cluster -2	KEGG name	Spliceosome	9320	2497	101	11	0.40651	4.8996e-05	0.0024731
Cluster	Cluster -2	KEGG name	Cell cycle	9320	2497	76	8	0.39289	0.0002967	0.01258
Cluster	Cluster -1	GOCC name	large ribosomal subunit	9320	2499	67	7	0.38965	0.00061705	0.013049
Cluster	Cluster -2	GOCC name	histone acetyltransferase complex	9320	2497	72	7	0.36288	0.00022058	0.0052273
Cluster	Cluster -2	GOBP name	regulation of mRNA processing	9320	2497	72	7	0.36288	0.00022058	0.01943
Cluster	Cluster -2	GOCC name	nuclear speck	9320	2497	117	11	0.35092	1.7441e-06	7.6159e-05
Cluster	Cluster -2	GOBP name	DNA replication	9320	2497	98	9	0.34278	9.1279e-06	0.0014037
Cluster	Cluster -2	GOMF name	histone binding	9320	2497	98	9	0.34278	9.1279e-06	0.0018727
Cluster	Cluster -2	GOCC name	condensed chromosome kinetochore	9320	2497	55	5	0.33932	0.00079221	0.016244
Cluster	Cluster -2	GOBP name	protein-DNA complex subunit organization	9320	2497	69	6	0.32456	0.00012482	0.012689
Cluster	Cluster -2	GOBP name	RNA splicing, via transesterification reactions with bulged adenosine as nucleophile	9320	2497	69	6	0.32456	0.00012482	0.012689
Cluster	Cluster -2	GOBP name	nuclear mRNA splicing, via spliceosome	9320	2497	69	6	0.32456	0.00012482	0.012689
Cluster	Cluster -2	Reactome	REACT_306375	9320	2497	69	6	0.32456	0.00012482	0.010209
Cluster	Cluster -2	GOBP name	nucleosome organization	9320	2497	65	5	0.28711	8.1841e-05	0.0089463
Cluster	Cluster -2	Reactome	REACT_329805	9320	2497	78	6	0.28711	1.5865e-05	0.0026514
Cluster	Cluster -2	GOBP name	chromatin remodeling	9320	2497	80	6	0.27994	9.9032e-06	0.0014975
Cluster	Cluster -2	GOCC name	methyltransferase complex	9320	2497	69	5	0.27047	3.1743e-05	0.0010184
Cluster	Cluster -2	GOCC name	histone methyltransferase complex	9320	2497	57	4	0.26193	0.00013056	0.0036869
Cluster	Cluster -2	GOCC name	chromosome, centromeric region	9320	2497	44	3	0.25449	0.00069871	0.014516
Cluster	Cluster -2	GOCC name	catalytic step 2 spliceosome	9320	2497	75	5	0.24883	7.4109e-06	0.00026477
Cluster	Cluster -2	KEGG name	Cell cycle - yeast	9320	2497	46	3	0.24342	0.00042808	0.017452
Cluster	Cluster -1	GOCC name	proteasome complex	9320	2499	48	3	0.23309	0.00025787	0.0060503
Cluster	Cluster -2	GOCC name	transcriptional repressor complex	9320	2497	53	3	0.21127	7.3676e-05	0.0021853
Cluster	Cluster -2	GOBP name	regulation of RNA splicing	9320	2497	72	4	0.20736	3.0709e-06	0.00053071
Cluster	Cluster -2	GOCC name	protein-DNA complex	9320	2497	47	2	0.15883	6.0553e-05	0.0018424
Cluster	Cluster -2	GOBP name	regulation of nuclear mRNA splicing, via spliceosome	9320	2497	52	2	0.14356	1.5491e-05	0.0022222
Cluster	Cluster -1	Reactome	REACT_344470	9320	2499	69	2	0.1081	1.2947e-07	4.1473e-05
Cluster	Cluster -1	Reactome	REACT_350780	9320	2499	67	1	0.055664	1.8759e-08	7.2109e-06
Cluster	Cluster -1	Reactome	REACT_292710	9320	2499	68	1	0.054845	1.3899e-08	6.5647e-06
Cluster	Cluster -2	GOBP name	ATP-dependent chromatin remodeling	9320	2497	28	0	0	0.00015893	0.015299
Cluster	Cluster -1	GOCC name	organellar large ribosomal subunit	9320	2499	28	0	0	0.00015763	0.0041529
Cluster	Cluster -1	Reactome	REACT_334737	9320	2499	27	0	0	0.00021561	0.013155
Cluster	Cluster -1	KEGG name	Proteasome	9320	2499	36	0	0	1.2846e-05	0.0012203
Cluster	Cluster -1	Reactome	REACT_345193	9320	2499	27	0	0	0.00021561	0.013155
Cluster	Cluster -1	GOCC name	mitochondrial large ribosomal subunit	9320	2499	28	0	0	0.00015763	0.0041529
