# Supplementary material for: Contrasting consequences of podocyte insulin-like growth factor 1 receptor inhibition
Source: iScience. 2024 Apr 16;27(5):109749. doi: 10.1016/j.isci.2024.109749 (PMC11068853; doi:10.1016/j.isci.2024.109749)
Supplement: Table S2. GO and KEGG terms enriched P-IGF1RKD vs. wild-type podocytes, related to Figure 5C [file mmc3.xlsx]

## Sheet: WT vs 100nM PPP
C: Selection column	C: Selection value	C: Category column	C: Category value	N: Total size	N: Selection size	N: Category size	N: Intersection size	N: Enrichment factor	N: P value	N: Benj. Hoch. FDR
Cluster	Cluster -1	GOBP name	acetyl-CoA catabolic process	9320	1266	22	13	4.3501	6.8754e-07	0.00013415
Cluster	Cluster -1	KEGG name	Galactose metabolism	9320	1266	17	10	4.3305	1.462e-05	0.00086097
Cluster	Cluster -1	KEGG name	Methane metabolism	9320	1266	17	10	4.3305	1.462e-05	0.00086097
Cluster	Cluster -1	GOBP name	acetyl-CoA metabolic process	9320	1266	31	18	4.2746	7.0667e-09	2.7284e-06
Cluster	Cluster -1	KEGG name	Propanoate metabolism	9320	1266	19	11	4.2621	6.6363e-06	0.0005862
Cluster	Cluster -2	GOBP name	alternative nuclear mRNA splicing, via spliceosome	9320	2212	10	10	4.2134	5.584e-07	0.00011782
Cluster	Cluster -1	GOBP name	nucleoside bisphosphate metabolic process	9320	1266	14	8	4.2067	0.00014292	0.011325
Cluster	Cluster -1	GOBP name	tricarboxylic acid cycle	9320	1266	21	12	4.2067	3.0127e-06	0.00044446
Cluster	Cluster -1	GOBP name	coenzyme catabolic process	9320	1266	25	14	4.1226	6.217e-07	0.00012397
Cluster	Cluster -1	KEGG name	Glycine, serine and threonine metabolism	9320	1266	13	7	3.964	0.00060371	0.015236
Cluster	Cluster -1	KEGG name	Pentose phosphate pathway	9320	1266	17	9	3.8974	0.00011699	0.005637
Cluster	Cluster -2	GOCC name	condensed chromosome outer kinetochore	9320	2212	13	12	3.8893	3.1e-07	1.6244e-05
Cluster	Cluster -2	GOMF name	nucleocytoplasmic transporter activity	9320	2212	10	9	3.792	1.8017e-05	0.0050825
Cluster	Cluster -2	GOBP name	protein localization to kinetochore	9320	2212	8	7	3.6867	0.00025715	0.018892
Cluster	Cluster -2	GOBP name	attachment of spindle microtubules to kinetochore	9320	2212	8	7	3.6867	0.00025715	0.018892
Cluster	Cluster -2	GOBP name	positive regulation of gene expression, epigenetic	9320	2212	13	11	3.5652	6.0059e-06	0.00082804
Cluster	Cluster -1	GOBP name	cofactor catabolic process	9320	1266	29	14	3.554	6.064e-06	0.00082804
Cluster	Cluster -2	GOMF name	threonine-type peptidase activity	9320	2212	19	16	3.5481	4.2015e-08	2.155e-05
Cluster	Cluster -2	GOMF name	threonine-type endopeptidase activity	9320	2212	19	16	3.5481	4.2015e-08	2.155e-05
Cluster	Cluster -1	KEGG name	Citrate cycle (TCA cycle)	9320	1266	23	11	3.5208	6.6476e-05	0.0035232
Cluster	Cluster -2	GOCC name	U1 snRNP	9320	2212	12	10	3.5112	2.1482e-05	0.00074491
Cluster	Cluster -2	GOCC name	proteasome core complex	9320	2212	18	15	3.5112	1.498e-07	8.0279e-06
Cluster	Cluster -1	GOCC name	mitochondrial small ribosomal subunit	9320	1266	21	10	3.5056	0.00014842	0.0039324
Cluster	Cluster -1	GOCC name	organellar small ribosomal subunit	9320	1266	21	10	3.5056	0.00014842	0.0039324
Cluster	Cluster -2	GOBP name	mitotic sister chromatid segregation	9320	2212	17	14	3.4698	5.2836e-07	0.00011324
Cluster	Cluster -1	KEGG name	Tryptophan metabolism	9320	1266	17	8	3.4644	0.00074828	0.017243
Cluster	Cluster -2	GOCC name	nucleosome	9320	2212	26	21	3.4031	1.2181e-09	8.4481e-08
Cluster	Cluster -2	Reactome	REACT_308964	9320	2212	18	14	3.2771	1.8159e-06	0.00031728
Cluster	Cluster -2	GOBP name	mRNA splice site selection	9320	2212	18	14	3.2771	1.8159e-06	0.00028904
Cluster	Cluster -2	GOBP name	sister chromatid segregation	9320	2212	21	16	3.2102	5.1484e-07	0.00011256
Cluster	Cluster -1	GOBP name	pyridine nucleotide metabolic process	9320	1266	28	12	3.155	0.00011308	0.0095896
Cluster	Cluster -1	GOBP name	purine ribonucleoside metabolic process	9320	1266	42	18	3.155	2.4763e-06	0.00037446
Cluster	Cluster -1	GOBP name	pyridine-containing compound metabolic process	9320	1266	28	12	3.155	0.00011308	0.0095896
Cluster	Cluster -1	GOBP name	nicotinamide nucleotide metabolic process	9320	1266	28	12	3.155	0.00011308	0.0095896
Cluster	Cluster -1	GOBP name	coenzyme metabolic process	9320	1266	130	55	3.1146	3.9684e-16	4.8007e-13
Cluster	Cluster -1	GOBP name	purine nucleoside metabolic process	9320	1266	45	19	3.1083	1.7204e-06	0.00027627
Cluster	Cluster -2	Reactome	REACT_351784	9320	2212	26	19	3.079	1.2783e-07	4.0949e-05
Cluster	Cluster -2	GOBP name	establishment of spindle localization	9320	2212	22	16	3.0643	1.442e-06	0.00023573
Cluster	Cluster -2	GOBP name	regulation of alternative nuclear mRNA splicing, via spliceosome	9320	2212	22	16	3.0643	1.442e-06	0.00023573
Cluster	Cluster -1	KEGG name	Glycolysis / Gluconeogenesis	9320	1266	29	12	3.0462	0.00016686	0.0063469
Cluster	Cluster -2	Reactome	REACT_291263	9320	2212	21	15	3.0096	4.4387e-06	0.00071093
Cluster	Cluster -2	GOBP name	spindle assembly checkpoint	9320	2212	17	12	2.9742	5.0163e-05	0.0049471
Cluster	Cluster -2	Reactome	REACT_340895	9320	2212	20	14	2.9494	1.3415e-05	0.0019833
Cluster	Cluster -1	GOBP name	oxidoreduction coenzyme metabolic process	9320	1266	38	15	2.906	5.1225e-05	0.0050181
Cluster	Cluster -1	GOBP name	coenzyme biosynthetic process	9320	1266	61	24	2.8964	3.7562e-07	8.5201e-05
Cluster	Cluster -2	GOCC name	nuclear euchromatin	9320	2212	19	13	2.8828	3.9718e-05	0.0012829
Cluster	Cluster -2	GOBP name	spindle checkpoint	9320	2212	22	15	2.8728	1.0654e-05	0.0012719
Cluster	Cluster -2	GOBP name	proteasomal ubiquitin-independent protein catabolic process	9320	2212	22	15	2.8728	1.0654e-05	0.0012719
Cluster	Cluster -2	GOBP name	somatic diversification of immune receptors	9320	2212	22	15	2.8728	1.0654e-05	0.0012719
Cluster	Cluster -1	GOBP name	hexose catabolic process	9320	1266	36	14	2.8629	0.00010772	0.0093084
Cluster	Cluster -2	Reactome	REACT_271571	9320	2212	28	19	2.8591	7.8351e-07	0.00015059
Cluster	Cluster -1	Reactome	REACT_350780	9320	1266	67	26	2.8568	1.7279e-07	4.7444e-05
Cluster	Cluster -2	KEGG name	Spliceosome	9320	2212	101	68	2.8367	1.0845e-20	5.7477e-18
Cluster	Cluster -1	Reactome	REACT_292710	9320	1266	68	26	2.8148	2.4227e-07	5.8205e-05
Cluster	Cluster -2	GOBP name	establishment of spindle orientation	9320	2212	18	12	2.8089	0.0001149	0.0096084
Cluster	Cluster -2	GOBP name	positive regulation of RNA splicing	9320	2212	18	12	2.8089	0.0001149	0.0096084
Cluster	Cluster -2	GOBP name	somatic diversification of immunoglobulins	9320	2212	18	12	2.8089	0.0001149	0.0096084
Cluster	Cluster -1	Reactome	REACT_344470	9320	1266	69	26	2.774	3.3665e-07	7.1894e-05
Cluster	Cluster -1	GOBP name	cofactor metabolic process	9320	1266	174	65	2.7501	1.343e-15	1.5232e-12
Cluster	Cluster -2	GOBP name	somatic cell DNA recombination	9320	2212	20	13	2.7387	8.665e-05	0.0078226
Cluster	Cluster -2	GOBP name	somatic diversification of immune receptors via germline recombination within a single locus	9320	2212	20	13	2.7387	8.665e-05	0.0078226
Cluster	Cluster -2	GOCC name	spindle microtubule	9320	2212	37	24	2.733	1.0066e-07	5.6512e-06
Cluster	Cluster -2	Reactome	REACT_307866	9320	2212	76	49	2.7165	3.5438e-14	6.8113e-11
Cluster	Cluster -1	GOBP name	monosaccharide catabolic process	9320	1266	41	15	2.6933	0.00013603	0.010874
Cluster	Cluster -1	GOBP name	ribonucleoside metabolic process	9320	1266	63	23	2.6876	2.8715e-06	0.0004271
Cluster	Cluster -2	GOBP name	metaphase plate congression	9320	2212	33	21	2.6812	9.9994e-07	0.00018158
Cluster	Cluster -2	GOBP name	regulation of nuclear mRNA splicing, via spliceosome	9320	2212	52	33	2.6739	9.5856e-10	4.3485e-07
Cluster	Cluster -2	GOBP name	establishment of chromosome localization	9320	2212	41	26	2.6719	5.8166e-08	1.5522e-05
Cluster	Cluster -2	GOBP name	mRNA export from nucleus	9320	2212	29	18	2.6152	9.7004e-06	0.0012056
Cluster	Cluster -2	GOBP name	mitotic metaphase plate congression	9320	2212	29	18	2.6152	9.7004e-06	0.0012056
Cluster	Cluster -2	KEGG name	Systemic lupus erythematosus	9320	2212	21	13	2.6083	0.00017367	0.0063469
Cluster	Cluster -1	KEGG name	Amino sugar and nucleotide sugar metabolism	9320	1266	34	12	2.5983	0.00085384	0.018101
Cluster	Cluster -2	GOBP name	regulation of chromosome segregation	9320	2212	26	16	2.5929	3.4934e-05	0.0035414
Cluster	Cluster -2	GOCC name	catalytic step 2 spliceosome	9320	2212	75	46	2.5842	2.8994e-12	2.5321e-10
Cluster	Cluster -2	GOBP name	RNA splicing, via transesterification reactions with bulged adenosine as nucleophile	9320	2212	69	42	2.5647	3.5901e-11	2.3266e-08
Cluster	Cluster -2	GOBP name	nuclear mRNA splicing, via spliceosome	9320	2212	69	42	2.5647	3.5901e-11	2.3266e-08
Cluster	Cluster -2	GOBP name	regulation of histone methylation	9320	2212	28	17	2.5581	2.5488e-05	0.0027207
Cluster	Cluster -1	Student's T-test significant	WT_PPP	9320	1266	3653	1266	2.5513	0	0
Cluster	Cluster -1	Student's T-test Significant WT_PPP	+	9320	1266	3653	1266	2.5513	0	0
Cluster	Cluster -2	Student's T-test significant	WT_PPP	9320	2212	3653	2212	2.5513	0	0
Cluster	Cluster -2	Student's T-test Significant WT_PPP	+	9320	2212	3653	2212	2.5513	0	0
Cluster	Cluster -1	GOBP name	alcohol catabolic process	9320	1266	52	18	2.5483	7.0404e-05	0.0066228
Cluster	Cluster -2	GOBP name	negative regulation of nuclear mRNA splicing, via spliceosome	9320	2212	25	15	2.528	9.0953e-05	0.0081705
Cluster	Cluster -2	GOCC name	euchromatin	9320	2212	25	15	2.528	9.0953e-05	0.0026155
Cluster	Cluster -2	GOBP name	RNA splicing, via transesterification reactions	9320	2212	71	42	2.4924	1.2874e-10	7.079e-08
Cluster	Cluster -2	GOCC name	U12-type spliceosomal complex	9320	2212	22	13	2.4897	0.00032414	0.0077993
Cluster	Cluster -1	GOBP name	nucleoside metabolic process	9320	1266	71	24	2.4885	7.9274e-06	0.0010097
Cluster	Cluster -1	KEGG name	Oxidative phosphorylation	9320	1266	77	26	2.4858	3.5162e-06	0.0004659
Cluster	Cluster -2	GOCC name	small-subunit processome	9320	2212	34	20	2.4785	9.7018e-06	0.00038774
Cluster	Cluster -2	GOBP name	regulation of mitotic metaphase/anaphase transition	9320	2212	24	14	2.4578	0.0002308	0.017235
Cluster	Cluster -2	GOBP name	regulation of RNA splicing	9320	2212	72	42	2.4578	2.3648e-10	1.192e-07
Cluster	Cluster -1	GOBP name	cofactor biosynthetic process	9320	1266	93	31	2.4539	6.0226e-07	0.00012279
Cluster	Cluster -2	GOCC name	condensed chromosome kinetochore	9320	2212	55	32	2.4514	3.4077e-08	2.0604e-06
Cluster	Cluster -2	GOBP name	negative regulation of mRNA processing	9320	2212	26	15	2.4308	0.00016417	0.012714
Cluster	Cluster -2	GOBP name	nucleosome assembly	9320	2212	49	28	2.4076	3.9669e-07	8.8867e-05
Cluster	Cluster -2	GOBP name	negative regulation of RNA splicing	9320	2212	28	16	2.4076	0.00011669	0.0096691
Cluster	Cluster -1	GOBP name	hexose metabolic process	9320	1266	95	31	2.4023	1.0007e-06	0.00018158
Cluster	Cluster -2	GOBP name	chromosome segregation	9320	2212	79	45	2.4	1.6162e-10	8.6259e-08
Cluster	Cluster -1	GOMF name	cofactor binding	9320	1266	166	54	2.3948	1.5297e-10	1.7261e-07
Cluster	Cluster -2	GOCC name	spliceosomal complex	9320	2212	139	79	2.3947	2.7148e-17	3.3692e-15
Cluster	Cluster -2	GOCC name	chromosome, centromeric region	9320	2212	44	25	2.394	1.8705e-06	8.4821e-05
Cluster	Cluster -2	GOBP name	mitotic spindle organization	9320	2212	30	17	2.3876	8.2919e-05	0.0076228
Cluster	Cluster -2	KEGG name	Cell cycle - yeast	9320	2212	46	26	2.3815	1.3418e-06	0.00023705
Cluster	Cluster -1	GOBP name	glucose metabolic process	9320	1266	65	21	2.3784	5.7622e-05	0.0055032
Cluster	Cluster -2	Reactome	REACT_329805	9320	2212	78	44	2.3768	3.9246e-10	2.5143e-07
Cluster	Cluster -1	GOMF name	coenzyme binding	9320	1266	122	39	2.3534	8.2888e-08	3.8971e-05
Cluster	Cluster -2	GOCC name	kinetochore	9320	2212	79	44	2.3467	6.7803e-10	4.8449e-08
Cluster	Cluster -2	Reactome	REACT_306375	9320	2212	69	38	2.3204	1.4401e-08	5.5358e-06
Cluster	Cluster -2	GOBP name	RNA splicing	9320	2212	166	91	2.3097	2.6238e-18	3.9676e-15
Cluster	Cluster -2	GOBP name	regulation of mRNA processing	9320	2212	72	39	2.2822	1.7212e-08	5.6787e-06
Cluster	Cluster -1	GOMF name	oxidoreductase activity, acting on the CH-OH group of donors, NAD or NADP as acceptor	9320	1266	71	22	2.2811	7.713e-05	0.014506
Cluster	Cluster -2	GOBP name	nucleosome organization	9320	2212	65	35	2.2687	1.095e-07	2.7985e-05
Cluster	Cluster -1	GOMF name	lyase activity	9320	1266	101	31	2.2596	4.0823e-06	0.0014395
Cluster	Cluster -1	GOCC name	mitochondrial membrane part	9320	1266	111	34	2.255	1.541e-06	7.2673e-05
Cluster	Cluster -1	GOBP name	monosaccharide metabolic process	9320	1266	121	37	2.2511	5.8238e-07	0.00012009
Cluster	Cluster -2	GOCC name	preribosome	9320	2212	45	24	2.2471	1.2404e-05	0.00046427
Cluster	Cluster -2	Reactome	REACT_358264	9320	2212	81	43	2.2367	7.294e-09	3.5048e-06
Cluster	Cluster -2	GOBP name	mRNA processing	9320	2212	216	114	2.2237	7.7596e-21	2.0115e-17
Cluster	Cluster -2	GOBP name	maturation of SSU-rRNA	9320	2212	36	19	2.2237	0.00011309	0.0095896
Cluster	Cluster -2	GOCC name	small nuclear ribonucleoprotein complex	9320	2212	36	19	2.2237	0.00011309	0.0031373
Cluster	Cluster -1	GOBP name	purine-containing compound metabolic process	9320	1266	123	37	2.2145	8.9738e-07	0.00016788
Cluster	Cluster -2	GOBP name	protein-DNA complex assembly	9320	2212	59	31	2.2138	1.1211e-06	0.00019931
Cluster	Cluster -2	GOBP name	spindle assembly	9320	2212	42	22	2.207	3.9683e-05	0.0039565
Cluster	Cluster -2	GOBP name	protein-DNA complex subunit organization	9320	2212	69	36	2.1983	2.0288e-07	4.7198e-05
Cluster	Cluster -1	GOCC name	ribosome	9320	1266	71	21	2.1774	0.00021821	0.0054738
Cluster	Cluster -2	KEGG name	Cell cycle	9320	2212	76	39	2.1621	1.1451e-07	3.0345e-05
Cluster	Cluster -2	GOBP name	chromatin assembly or disassembly	9320	2212	39	20	2.1607	0.00012496	0.010078
Cluster	Cluster -2	GOBP name	negative regulation of protein catabolic process	9320	2212	39	20	2.1607	0.00012496	0.010078
Cluster	Cluster -1	KEGG name	Parkinson's disease	9320	1266	75	22	2.1595	0.00017963	0.0063469
Cluster	Cluster -2	GOCC name	kinesin complex	9320	2212	41	21	2.1581	8.803e-05	0.0025627
Cluster	Cluster -2	GOCC name	protein-DNA complex	9320	2212	47	24	2.1515	3.0942e-05	0.0010134
Cluster	Cluster -2	GOBP name	mRNA transport	9320	2212	65	33	2.1391	1.3864e-06	0.00023512
Cluster	Cluster -2	GOBP name	spindle organization	9320	2212	69	35	2.1372	6.9812e-07	0.00013477
Cluster	Cluster -1	GOBP name	generation of precursor metabolites and energy	9320	1266	114	33	2.131	7.9571e-06	0.0010097
Cluster	Cluster -2	Reactome	REACT_321346	9320	2212	113	57	2.1253	3.8125e-10	2.5143e-07
Cluster	Cluster -1	GOBP name	nucleobase-containing small molecule metabolic process	9320	1266	205	59	2.1188	4.2112e-09	1.6981e-06
Cluster	Cluster -1	GOBP name	small molecule catabolic process	9320	1266	139	40	2.1185	1.1511e-06	0.00020085
Cluster	Cluster -2	KEGG name	p53 signaling pathway	9320	2212	36	18	2.1067	0.00038582	0.012593
Cluster	Cluster -2	GOBP name	RNA export from nucleus	9320	2212	38	19	2.1067	0.00027122	0.019686
Cluster	Cluster -1	GOCC name	myelin sheath	9320	1266	91	26	2.1034	8.1836e-05	0.0024121
Cluster	Cluster -1	GOBP name	nucleotide metabolic process	9320	1266	176	50	2.0914	9.3252e-08	2.4174e-05
Cluster	Cluster -1	GOBP name	nucleoside phosphate metabolic process	9320	1266	176	50	2.0914	9.3252e-08	2.4174e-05
Cluster	Cluster -1	GOBP name	translation	9320	1266	152	43	2.0826	7.7858e-07	0.00014872
Cluster	Cluster -2	KEGG name	Ribosome biogenesis in eukaryotes	9320	2212	59	29	2.071	1.261e-05	0.00086097
Cluster	Cluster -1	GOBP name	cellular modified amino acid metabolic process	9320	1266	82	23	2.0649	0.0002609	0.01909
Cluster	Cluster -2	GOBP name	regulation of nuclear division	9320	2212	49	24	2.0637	7.0805e-05	0.0066228
Cluster	Cluster -2	GOBP name	regulation of mitosis	9320	2212	49	24	2.0637	7.0805e-05	0.0066228
Cluster	Cluster -1	GOBP name	oxidation-reduction process	9320	1266	207	58	2.0627	1.61e-08	5.4103e-06
Cluster	Cluster -2	KEGG name	Bacterial invasion of epithelial cells	9320	2212	39	19	2.0527	0.00040393	0.012593
Cluster	Cluster -2	KEGG name	Colorectal cancer	9320	2212	37	18	2.0498	0.00057378	0.015205
Cluster	Cluster -1	GOMF name	structural constituent of ribosome	9320	1266	133	37	2.048	6.3908e-06	0.002121
Cluster	Cluster -2	GOCC name	nucleolar part	9320	2212	61	29	2.0031	2.7175e-05	0.00092866
Cluster	Cluster -2	GOCC name	heterochromatin	9320	2212	55	26	1.9918	7.5714e-05	0.0022889
Cluster	Cluster -1	GOBP name	carboxylic acid biosynthetic process	9320	1266	122	33	1.9913	3.4322e-05	0.0035354
Cluster	Cluster -1	GOBP name	organic acid biosynthetic process	9320	1266	122	33	1.9913	3.4322e-05	0.0035354
Cluster	Cluster -2	GOMF name	histone binding	9320	2212	98	46	1.9777	2.5811e-07	0.00010402
Cluster	Cluster -2	GOBP name	cytokinesis	9320	2212	58	27	1.9614	7.6905e-05	0.0071565
Cluster	Cluster -2	GOBP name	mRNA metabolic process	9320	2212	298	138	1.9512	2.5076e-18	3.9676e-15
Cluster	Cluster -1	GOBP name	heterocycle metabolic process	9320	1266	257	68	1.9479	1.2286e-08	4.3713e-06
Cluster	Cluster -2	GOBP name	cell cycle checkpoint	9320	2212	91	42	1.9446	1.4069e-06	0.00023573
Cluster	Cluster -1	GOBP name	nucleobase-containing compound biosynthetic process	9320	1266	110	29	1.9408	0.00015058	0.011829
Cluster	Cluster -2	GOBP name	cell division	9320	2212	214	98	1.9295	4.7745e-13	4.1256e-10
Cluster	Cluster -2	KEGG name	Leukocyte transendothelial migration	9320	2212	44	20	1.9152	0.00082978	0.018101
Cluster	Cluster -2	GOBP name	mitosis	9320	2212	128	58	1.9092	3.7693e-08	1.0857e-05
Cluster	Cluster -2	GOBP name	nuclear division	9320	2212	128	58	1.9092	3.7693e-08	1.0857e-05
Cluster	Cluster -2	GOBP name	chromatin remodeling	9320	2212	80	36	1.896	1.4483e-05	0.0016529
Cluster	Cluster -2	GOBP name	cell cycle process	9320	2212	417	187	1.8895	1.783e-22	8.0884e-19
Cluster	Cluster -2	GOCC name	nuclear chromosome	9320	2212	47	21	1.8826	0.00081526	0.0178
Cluster	Cluster -2	GOBP name	establishment of organelle localization	9320	2212	101	45	1.8772	1.9632e-06	0.00030978
Cluster	Cluster -2	GOCC name	nuclear speck	9320	2212	117	52	1.8726	3.7518e-07	1.8823e-05
Cluster	Cluster -1	GOBP name	small molecule biosynthetic process	9320	1266	174	44	1.8616	1.2755e-05	0.001503
Cluster	Cluster -1	KEGG name	Alzheimer's disease	9320	1266	95	24	1.8598	0.00091529	0.018526
Cluster	Cluster -2	GOCC name	ruffle	9320	2212	68	30	1.8588	0.0001046	0.0029363
Cluster	Cluster -2	GOBP name	regulation of cell cycle arrest	9320	2212	118	52	1.8567	5.1333e-07	0.00011256
Cluster	Cluster -1	GOCC name	mitochondrial inner membrane	9320	1266	242	61	1.8557	3.9322e-07	1.9317e-05
Cluster	Cluster -2	GOBP name	microtubule cytoskeleton organization	9320	2212	196	86	1.8487	1.8215e-10	9.4438e-08
Cluster	Cluster -2	GOMF name	microtubule binding	9320	2212	92	40	1.8319	1.358e-05	0.0042566
Cluster	Cluster -2	GOBP name	RNA processing	9320	2212	440	191	1.829	5.7889e-21	1.7508e-17
Cluster	Cluster -1	GOBP name	carbohydrate metabolic process	9320	1266	310	77	1.8286	2.6147e-08	7.9078e-06
Cluster	Cluster -2	GOCC name	transcriptional repressor complex	9320	2212	53	23	1.8284	0.00076928	0.017113
Cluster	Cluster -1	GOBP name	cellular carbohydrate metabolic process	9320	1266	250	62	1.8257	5.7126e-07	0.00011915
Cluster	Cluster -2	GOBP name	cell cycle phase	9320	2212	160	69	1.817	2.4057e-08	7.3991e-06
Cluster	Cluster -2	GOBP name	DNA conformation change	9320	2212	65	28	1.815	0.00027034	0.019686
Cluster	Cluster -2	GOCC name	chromosomal part	9320	2212	484	207	1.802	1.0415e-21	2.2326e-19
Cluster	Cluster -2	KEGG name	Focal adhesion	9320	2212	110	47	1.8003	4.6482e-06	0.00049271
Cluster	Cluster -2	GOCC name	spindle	9320	2212	96	41	1.7995	1.7656e-05	0.00063081
Cluster	Cluster -2	GOBP name	regulation of gene expression, epigenetic	9320	2212	89	38	1.799	3.4485e-05	0.0035354
Cluster	Cluster -1	GOMF name	oxidoreductase activity	9320	1266	394	96	1.7937	1.5648e-09	1.2612e-06
Cluster	Cluster -2	GOBP name	regulation of chromosome organization	9320	2212	94	40	1.7929	2.4251e-05	0.0026039
Cluster	Cluster -2	GOCC name	spindle pole	9320	2212	73	31	1.7892	0.00018211	0.0047189
Cluster	Cluster -1	GOBP name	alcohol metabolic process	9320	1266	223	54	1.7827	5.829e-06	0.00081994
Cluster	Cluster -2	GOCC name	chromosome	9320	2212	104	44	1.7826	1.2002e-05	0.00045646
Cluster	Cluster -2	GOBP name	nucleobase-containing compound transport	9320	2212	90	38	1.779	4.5629e-05	0.0045245
Cluster	Cluster -2	GOBP name	establishment of RNA localization	9320	2212	81	34	1.7686	0.00012219	0.0099428
Cluster	Cluster -2	GOBP name	RNA transport	9320	2212	81	34	1.7686	0.00012219	0.0099428
Cluster	Cluster -2	GOBP name	nucleic acid transport	9320	2212	81	34	1.7686	0.00012219	0.0099428
Cluster	Cluster -2	GOCC name	membrane raft	9320	2212	105	44	1.7656	1.5799e-05	0.00057315
Cluster	Cluster -1	GOBP name	cellular ketone metabolic process	9320	1266	405	97	1.7632	3.2832e-09	1.354e-06
Cluster	Cluster -2	GOBP name	organelle fission	9320	2212	146	61	1.7604	5.3045e-07	0.00011324
Cluster	Cluster -2	GOCC name	microtubule associated complex	9320	2212	84	35	1.7556	0.00011687	0.0032043
Cluster	Cluster -1	GOBP name	organic acid metabolic process	9320	1266	391	93	1.751	9.7698e-09	3.5456e-06
Cluster	Cluster -1	GOBP name	carboxylic acid metabolic process	9320	1266	388	92	1.7456	1.3669e-08	4.68e-06
Cluster	Cluster -1	GOBP name	oxoacid metabolic process	9320	1266	388	92	1.7456	1.3669e-08	4.68e-06
Cluster	Cluster -1	GOBP name	cellular nitrogen compound biosynthetic process	9320	1266	211	50	1.7445	2.2057e-05	0.0024111
Cluster	Cluster -1	GOCC name	organelle inner membrane	9320	1266	263	62	1.7355	3.2456e-06	0.00013915
Cluster	Cluster -2	GOBP name	regulation of microtubule cytoskeleton organization	9320	2212	85	35	1.7349	0.00015184	0.011877
Cluster	Cluster -1	GOCC name	mitochondrial part	9320	1266	570	134	1.7307	1.2962e-11	1.0539e-09
Cluster	Cluster -1	GOBP name	small molecule metabolic process	9320	1266	902	212	1.7303	6.1847e-18	8.6328e-15
Cluster	Cluster -2	GOBP name	rRNA processing	9320	2212	117	48	1.7286	1.3208e-05	0.0015463
Cluster	Cluster -2	GOBP name	regulation of microtubule-based process	9320	2212	100	41	1.7275	5.199e-05	0.0050181
Cluster	Cluster -2	GOBP name	rRNA metabolic process	9320	2212	120	49	1.7205	1.2574e-05	0.0014913
Cluster	Cluster -2	GOMF name	mRNA binding	9320	2212	98	40	1.7197	7.0546e-05	0.013725
Cluster	Cluster -2	GOCC name	nuclear chromatin	9320	2212	133	54	1.7107	5.8933e-06	0.0002438
Cluster	Cluster -2	GOCC name	chromatin	9320	2212	227	92	1.7076	5.6222e-09	3.583e-07
Cluster	Cluster -1	GOCC name	mitochondrion	9320	1266	1164	269	1.7013	8.6928e-22	2.0498e-19
Cluster	Cluster -1	GOBP name	cellular amino acid metabolic process	9320	1266	208	48	1.6989	6.0723e-05	0.005769
Cluster	Cluster -2	KEGG name	Axon guidance	9320	2212	72	29	1.6971	0.00074019	0.017243
Cluster	Cluster -2	GOBP name	regulation of cell cycle process	9320	2212	253	101	1.682	2.719e-09	1.1474e-06
Cluster	Cluster -2	GOBP name	chromosome organization	9320	2212	482	192	1.6784	2.8086e-16	3.6404e-13
Cluster	Cluster -2	GOBP name	DNA replication	9320	2212	98	39	1.6768	0.00015517	0.012085
Cluster	Cluster -2	GOCC name	nuclear chromosome part	9320	2212	260	103	1.6691	3.087e-09	2.0798e-07
Cluster	Cluster -1	GOCC name	mitochondrial membrane	9320	1266	331	75	1.6681	1.633e-06	7.55e-05
Cluster	Cluster -2	GOCC name	nuclear body	9320	2212	227	89	1.6519	5.8435e-08	3.4448e-06
Cluster	Cluster -2	GOBP name	ribonucleoprotein complex assembly	9320	2212	126	49	1.6385	5.2281e-05	0.0050195
Cluster	Cluster -2	GOMF name	tubulin binding	9320	2212	132	51	1.6279	4.5834e-05	0.0092356
Cluster	Cluster -2	GOCC name	chromatin remodeling complex	9320	2212	94	36	1.6136	0.00057799	0.013105
Cluster	Cluster -2	GOMF name	chromatin binding	9320	2212	285	109	1.6114	1.0343e-08	7.2944e-06
Cluster	Cluster -2	GOCC name	midbody	9320	2212	92	35	1.6029	0.00076578	0.017113
Cluster	Cluster -1	GOBP name	amine metabolic process	9320	1266	276	60	1.6004	5.1968e-05	0.0050181
Cluster	Cluster -2	GOBP name	cellular macromolecular complex subunit organization	9320	2212	394	149	1.5934	6.1734e-11	3.7341e-08
Cluster	Cluster -1	GOBP name	cellular amine metabolic process	9320	1266	237	51	1.5842	0.00021166	0.016003
Cluster	Cluster -2	GOCC name	nucleolus	9320	2212	635	238	1.5792	3.2583e-16	3.6586e-14
Cluster	Cluster -2	KEGG name	RNA transport	9320	2212	107	40	1.5751	0.00052693	0.014699
Cluster	Cluster -2	GOBP name	positive regulation of organelle organization	9320	2212	196	73	1.5693	6.5138e-06	0.00088209
Cluster	Cluster -2	GOBP name	chromatin organization	9320	2212	358	133	1.5653	2.3253e-09	1.0046e-06
Cluster	Cluster -2	GOBP name	ribonucleoprotein complex subunit organization	9320	2212	132	49	1.5641	0.0001813	0.013823
Cluster	Cluster -2	GOCC name	microtubule	9320	2212	225	83	1.5543	2.5799e-06	0.00011478
Cluster	Cluster -2	GOBP name	chromatin modification	9320	2212	312	115	1.553	4.2551e-08	1.1921e-05
Cluster	Cluster -2	GOBP name	cytoskeleton organization	9320	2212	484	177	1.5408	2.5264e-11	1.8338e-08
Cluster	Cluster -2	GOBP name	cellular macromolecular complex assembly	9320	2212	342	125	1.54	2.0078e-08	6.3479e-06
Cluster	Cluster -2	GOMF name	protein complex binding	9320	2212	188	68	1.524	3.5463e-05	0.0079335
Cluster	Cluster -2	GOBP name	microtubule-based process	9320	2212	329	118	1.5112	1.4979e-07	3.6731e-05
Cluster	Cluster -1	GOCC name	extracellular membrane-bounded organelle	9320	1266	1687	345	1.5055	1.0977e-18	1.6178e-16
Cluster	Cluster -1	GOCC name	extracellular organelle	9320	1266	1687	345	1.5055	1.0977e-18	1.6178e-16
Cluster	Cluster -1	GOCC name	extracellular vesicular exosome	9320	1266	1687	345	1.5055	1.0977e-18	1.6178e-16
Cluster	Cluster -1	GOCC name	membrane-bounded vesicle	9320	1266	1868	381	1.5015	1.0769e-20	2.1162e-18
Cluster	Cluster -2	GOBP name	covalent chromatin modification	9320	2212	204	72	1.4871	5.1814e-05	0.0050181
Cluster	Cluster -1	GOCC name	vesicle	9320	1266	1928	389	1.4853	2.7141e-20	4.9229e-18
Cluster	Cluster -2	GOBP name	regulation of mitotic cell cycle	9320	2212	219	77	1.4814	3.4864e-05	0.0035414
Cluster	Cluster -2	GOBP name	regulation of organelle organization	9320	2212	444	156	1.4804	8.6833e-09	3.2157e-06
Cluster	Cluster -2	GOBP name	regulation of cytoskeleton organization	9320	2212	248	87	1.4781	1.3386e-05	0.001557
Cluster	Cluster -2	GOBP name	regulation of cell cycle	9320	2212	457	160	1.4751	7.424e-09	2.8066e-06
Cluster	Cluster -2	GOCC name	nucleoplasm part	9320	2212	644	225	1.4721	8.7469e-12	7.3662e-10
Cluster	Cluster -2	GOMF name	RNA binding	9320	2212	507	177	1.4709	1.564e-09	1.2612e-06
Cluster	Cluster -2	GOBP name	DNA metabolic process	9320	2212	423	147	1.4642	4.8633e-08	1.3371e-05
Cluster	Cluster -2	GOBP name	actin filament-based process	9320	2212	248	86	1.4611	2.349e-05	0.0025524
Cluster	Cluster -2	GOBP name	histone modification	9320	2212	202	70	1.4601	0.00011594	0.0096505
Cluster	Cluster -2	GOBP name	ncRNA processing	9320	2212	200	69	1.4536	0.00014676	0.011579
Cluster	Cluster -2	GOBP name	RNA metabolic process	9320	2212	1245	427	1.4451	3.1472e-20	6.3454e-17
Cluster	Cluster -2	GOCC name	nuclear part	9320	2212	2523	859	1.4345	1.8352e-44	4.3275e-41
Cluster	Cluster -2	GOBP name	macromolecular complex subunit organization	9320	2212	621	211	1.4316	6.1671e-10	2.9449e-07
Cluster	Cluster -2	GOBP name	actin cytoskeleton organization	9320	2212	233	79	1.4286	0.0001025	0.0089418
Cluster	Cluster -2	GOBP name	nucleic acid metabolic process	9320	2212	1559	528	1.427	5.625e-24	1.0207e-19
Cluster	Cluster -1	GOCC name	cytosol	9320	1266	847	163	1.4167	3.3672e-07	1.7261e-05
Cluster	Cluster -2	GOBP name	macromolecular complex assembly	9320	2212	565	188	1.402	2.8964e-08	8.616e-06
Cluster	Cluster -2	GOMF name	cytoskeletal protein binding	9320	2212	336	111	1.3919	2.0555e-05	0.0055224
Cluster	Cluster -1	GOCC name	extracellular region part	9320	1266	1890	357	1.3906	8.4031e-14	7.9258e-12
Cluster	Cluster -2	GOCC name	focal adhesion	9320	2212	328	108	1.3873	2.9883e-05	0.00099246
Cluster	Cluster -2	GOCC name	cell-substrate adherens junction	9320	2212	328	108	1.3873	2.9883e-05	0.00099246
Cluster	Cluster -2	GOBP name	positive regulation of protein modification process	9320	2212	243	80	1.3871	0.00024827	0.018388
Cluster	Cluster -2	GOBP name	biological adhesion	9320	2212	262	86	1.383	0.0001746	0.013368
Cluster	Cluster -2	GOCC name	cell-substrate junction	9320	2212	334	109	1.375	4.0724e-05	0.0012977
Cluster	Cluster -1	GOBP name	catabolic process	9320	1266	750	139	1.3644	1.5588e-05	0.0017569
Cluster	Cluster -1	GOCC name	Golgi apparatus	9320	1266	472	87	1.3569	0.00050309	0.011517
Cluster	Cluster -2	GOCC name	non-membrane-bounded organelle	9320	2212	1638	526	1.353	3.3112e-18	4.3377e-16
Cluster	Cluster -2	GOCC name	intracellular non-membrane-bounded organelle	9320	2212	1638	526	1.353	3.3112e-18	4.3377e-16
Cluster	Cluster -1	GOBP name	cellular catabolic process	9320	1266	632	116	1.3512	9.9927e-05	0.0088023
Cluster	Cluster -2	GOCC name	nucleoplasm	9320	2212	1500	481	1.3511	2.001e-16	2.3592e-14
Cluster	Cluster -2	GOBP name	cellular component organization or biogenesis at cellular level	9320	2212	2007	643	1.3499	1.566e-22	8.0884e-19
Cluster	Cluster -2	GOBP name	cellular component assembly at cellular level	9320	2212	693	222	1.3497	5.3008e-08	1.4357e-05
Cluster	Cluster -2	GOBP name	organelle organization	9320	2212	1447	462	1.3453	2.1869e-15	2.2046e-12
Cluster	Cluster -2	GOBP name	nucleobase-containing compound metabolic process	9320	2212	1765	561	1.3392	1.8689e-18	3.3913e-15
Cluster	Cluster -2	GOBP name	cellular component organization at cellular level	9320	2212	1962	623	1.3379	1.1891e-20	2.6972e-17
Cluster	Cluster -2	GOCC name	ribonucleoprotein complex	9320	2212	557	176	1.3313	2.7862e-06	0.00012166
Cluster	Cluster -2	GOBP name	positive regulation of cellular component organization	9320	2212	389	122	1.3214	9.6685e-05	0.0085583
Cluster	Cluster -2	GOCC name	protein complex	9320	2212	2263	709	1.3201	3.1127e-22	8.1554e-20
Cluster	Cluster -2	GOBP name	cellular component organization or biogenesis	9320	2212	2385	747	1.3197	1.1603e-23	1.0527e-19
Cluster	Cluster -2	GOCC name	anchoring junction	9320	2212	377	118	1.3188	0.00013154	0.0035652
Cluster	Cluster -2	GOCC name	adherens junction	9320	2212	371	116	1.3174	0.00015337	0.0040183
Cluster	Cluster -2	GOCC name	macromolecular complex	9320	2212	2749	858	1.3151	1.0915e-27	6.4344e-25
Cluster	Cluster -2	GOBP name	positive regulation of RNA metabolic process	9320	2212	636	198	1.3117	2.1008e-06	0.00032863
Cluster	Cluster -2	GOBP name	RNA biosynthetic process	9320	2212	714	222	1.31	6.0946e-07	0.00012288
Cluster	Cluster -2	GOBP name	cellular component organization	9320	2212	2340	727	1.309	8.9018e-22	3.2306e-18
Cluster	Cluster -2	GOBP name	negative regulation of nucleobase-containing compound metabolic process	9320	2212	573	178	1.3089	7.2215e-06	0.00094957
Cluster	Cluster -2	GOCC name	cytoskeletal part	9320	2212	857	266	1.3078	6.014e-08	3.4588e-06
Cluster	Cluster -2	GOBP name	negative regulation of RNA metabolic process	9320	2212	529	164	1.3062	1.718e-05	0.0019126
Cluster	Cluster -2	GOBP name	positive regulation of nucleobase-containing compound metabolic process	9320	2212	684	212	1.3059	1.3401e-06	0.00023159
Cluster	Cluster -1	GOCC name	cytoplasmic part	9320	1266	3971	704	1.3051	4.5743e-24	1.3483e-21
Cluster	Cluster -2	GOBP name	cellular component assembly	9320	2212	895	277	1.304	4.2701e-08	1.1921e-05
Cluster	Cluster -2	GOBP name	regulation of cell proliferation	9320	2212	550	170	1.3023	1.4859e-05	0.0016852
Cluster	Cluster -2	GOCC name	nucleus	9320	2212	2708	837	1.3023	3.3441e-25	1.5771e-22
Cluster	Cluster -2	GOBP name	negative regulation of nitrogen compound metabolic process	9320	2212	576	178	1.3021	9.9171e-06	0.0012241
Cluster	Cluster -1	GOMF name	catalytic activity	9320	1266	3088	546	1.3017	3.4428e-16	1.9424e-12
Cluster	Cluster -1	GOMF name	transferase activity	9320	1266	1030	182	1.3008	1.5772e-05	0.0046833
Cluster	Cluster -2	GOBP name	response to DNA damage stimulus	9320	2212	383	118	1.2981	0.00024608	0.018301
Cluster	Cluster -2	GOMF name	nucleic acid binding	9320	2212	1509	464	1.2956	1.8167e-12	5.1249e-09
Cluster	Cluster -2	GOBP name	positive regulation of macromolecule biosynthetic process	9320	2212	696	214	1.2955	2.1583e-06	0.00033116
Cluster	Cluster -2	GOBP name	positive regulation of nitrogen compound metabolic process	9320	2212	694	213	1.2932	2.5847e-06	0.00038763
Cluster	Cluster -2	GOBP name	transcription, DNA-dependent	9320	2212	662	203	1.292	4.5401e-06	0.00065384
Cluster	Cluster -2	GOBP name	positive regulation of transcription, DNA-dependent	9320	2212	602	184	1.2878	1.4212e-05	0.0016323
Cluster	Cluster -2	GOBP name	regulation of cellular component organization	9320	2212	898	273	1.2809	2.8285e-07	6.4969e-05
Cluster	Cluster -2	GOBP name	cellular nitrogen compound metabolic process	9320	2212	1952	593	1.28	6.3076e-15	6.0241e-12
Cluster	Cluster -2	GOMF name	DNA binding	9320	2212	903	273	1.2738	4.6455e-07	0.00017473
Cluster	Cluster -2	GOBP name	positive regulation of cellular biosynthetic process	9320	2212	723	218	1.2704	7.04e-06	0.00093246
Cluster	Cluster -2	GOBP name	nitrogen compound metabolic process	9320	2212	1998	602	1.2695	2.2369e-14	2.0295e-11
Cluster	Cluster -2	GOBP name	positive regulation of biosynthetic process	9320	2212	734	221	1.2686	6.8034e-06	0.00090942
Cluster	Cluster -2	GOBP name	positive regulation of macromolecule metabolic process	9320	2212	1008	303	1.2665	1.9708e-07	4.6444e-05
Cluster	Cluster -2	GOBP name	positive regulation of gene expression	9320	2212	664	199	1.2627	2.3651e-05	0.0025546
Cluster	Cluster -2	GOBP name	negative regulation of macromolecule metabolic process	9320	2212	791	236	1.2571	6.8159e-06	0.00090942
Cluster	Cluster -2	GOCC name	plasma membrane part	9320	2212	574	171	1.2552	0.00010322	0.0029324
Cluster	Cluster -2	GOBP name	positive regulation of cellular metabolic process	9320	2212	997	296	1.2509	8.5346e-07	0.00016132
Cluster	Cluster -2	GOBP name	positive regulation of cellular process	9320	2212	1783	525	1.2406	1.1528e-10	6.5372e-08
Cluster	Cluster -2	GOBP name	positive regulation of metabolic process	9320	2212	1072	315	1.2381	1.0294e-06	0.00018495
Cluster	Cluster -2	GOBP name	negative regulation of cellular metabolic process	9320	2212	782	229	1.2338	3.1593e-05	0.0033304
Cluster	Cluster -2	GOBP name	positive regulation of biological process	9320	2212	1950	570	1.2316	5.3056e-11	3.3199e-08
Cluster	Cluster -1	GOMF name	nucleotide binding	9320	1266	1471	246	1.2311	2.8519e-05	0.0069958
Cluster	Cluster -2	GOBP name	regulation of RNA metabolic process	9320	2212	1493	436	1.2304	1.8265e-08	5.9186e-06
Cluster	Cluster -2	GOBP name	regulation of nucleobase-containing compound metabolic process	9320	2212	1766	515	1.2287	8.7861e-10	4.088e-07
Cluster	Cluster -2	GOBP name	regulation of gene expression	9320	2212	1797	524	1.2286	6.0773e-10	2.9449e-07
Cluster	Cluster -2	GOCC name	intracellular organelle part	9320	2212	4464	1299	1.2261	4.4509e-32	3.4984e-29
Cluster	Cluster -2	GOCC name	organelle part	9320	2212	4510	1312	1.2257	1.3217e-32	1.5583e-29
Cluster	Cluster -2	GOBP name	negative regulation of metabolic process	9320	2212	836	243	1.2247	3.1751e-05	0.0033304
Cluster	Cluster -2	GOBP name	regulation of nitrogen compound metabolic process	9320	2212	1781	517	1.2231	1.6696e-09	7.3892e-07
Cluster	Cluster -2	GOBP name	negative regulation of cellular process	9320	2212	1607	465	1.2192	2.029e-08	6.3479e-06
Cluster	Cluster -2	GOBP name	regulation of transcription from RNA polymerase II promoter	9320	2212	754	217	1.2126	0.00013211	0.010607
Cluster	Cluster -1	GOBP name	biosynthetic process	9320	1266	1474	242	1.2086	0.00010051	0.0088109
Cluster	Cluster -1	GOCC name	organelle membrane	9320	1266	1231	202	1.208	0.00033287	0.0078865
Cluster	Cluster -1	GOBP name	cellular biosynthetic process	9320	1266	1429	233	1.2003	0.00019173	0.014557
Cluster	Cluster -2	GOBP name	negative regulation of biological process	9320	2212	1718	487	1.1944	1.4774e-07	3.6724e-05
Cluster	Cluster -2	GOMF name	protein binding	9320	2212	2524	715	1.1936	5.9795e-11	8.434e-08
Cluster	Cluster -2	GOBP name	cellular macromolecule metabolic process	9320	2212	2854	803	1.1855	8.8595e-12	7.3075e-09
Cluster	Cluster -2	GOBP name	regulation of transcription, DNA-dependent	9320	2212	1399	393	1.1836	6.069e-06	0.00082804
Cluster	Cluster -2	GOBP name	regulation of cellular macromolecule biosynthetic process	9320	2212	1597	448	1.182	1.6213e-06	0.00026268
Cluster	Cluster -2	GOBP name	macromolecule metabolic process	9320	2212	2979	831	1.1753	2.4076e-11	1.8204e-08
Cluster	Cluster -2	GOBP name	regulation of macromolecule biosynthetic process	9320	2212	1622	451	1.1715	3.9506e-06	0.00057351
Cluster	Cluster -1	GOCC name	membrane-bounded organelle	9320	1266	5362	851	1.1684	8.0003e-15	8.2021e-13
Cluster	Cluster -2	GOBP name	regulation of cellular biosynthetic process	9320	2212	1664	460	1.1648	5.9176e-06	0.00082601
Cluster	Cluster -1	GOBP name	metabolic process	9320	1266	4116	650	1.1626	5.9791e-09	2.3586e-06
Cluster	Cluster -2	GOBP name	regulation of biosynthetic process	9320	2212	1682	463	1.1598	8.6482e-06	0.0010898
Cluster	Cluster -2	GOBP name	regulation of macromolecule metabolic process	9320	2212	2303	633	1.1581	1.9396e-07	4.6311e-05
Cluster	Cluster -1	GOBP name	cellular metabolic process	9320	1266	3731	586	1.1563	1.8296e-07	4.4265e-05
Cluster	Cluster -2	GOBP name	regulation of primary metabolic process	9320	2212	2367	641	1.141	1.4347e-06	0.00023573
Cluster	Cluster -2	GOBP name	regulation of cellular metabolic process	9320	2212	2447	661	1.1381	1.3592e-06	0.00023269
Cluster	Cluster -2	GOBP name	regulation of cellular process	9320	2212	3862	1043	1.1379	7.5911e-11	4.4435e-08
Cluster	Cluster -2	GOBP name	regulation of biological process	9320	2212	4093	1105	1.1375	1.0278e-11	8.109e-09
Cluster	Cluster -1	GOCC name	membrane	9320	1266	2920	451	1.137	5.3671e-05	0.0016652
Cluster	Cluster -1	GOCC name	organelle	9320	1266	5891	908	1.1347	1.4941e-12	1.355e-10
Cluster	Cluster -2	GOBP name	regulation of metabolic process	9320	2212	2704	726	1.1313	9.086e-07	0.00016824
Cluster	Cluster -2	GOBP name	biological regulation	9320	2212	4280	1146	1.1282	3.3727e-11	2.3266e-08
Cluster	Cluster -2	GOCC name	intracellular organelle	9320	2212	5263	1408	1.1272	8.4836e-16	9.0929e-14
Cluster	Cluster -2	GOBP name	developmental process	9320	2212	1928	514	1.1233	8.3176e-05	0.0076228
Cluster	Cluster -1	GOCC name	intracellular membrane-bounded organelle	9320	1266	4618	703	1.1207	6.7274e-07	3.2374e-05
Cluster	Cluster -2	GOCC name	intracellular membrane-bounded organelle	9320	2212	4618	1217	1.1104	5.5927e-10	4.1211e-08
Cluster	Cluster -2	GOMF name	binding	9320	2212	5293	1392	1.1081	3.4329e-12	6.4561e-09
Cluster	Cluster -2	GOCC name	intracellular part	9320	2212	7006	1836	1.1042	2.8206e-24	9.5014e-22
Cluster	Cluster -2	GOCC name	organelle	9320	2212	5891	1542	1.1029	4.3313e-14	4.2555e-12
Cluster	Cluster -2	GOBP name	cellular process	9320	2212	6152	1609	1.102	1.9072e-15	2.0357e-12
Cluster	Cluster -1	GOCC name	cytoplasm	9320	1266	2960	443	1.1018	0.00078133	0.017218
Cluster	Cluster -2	GOCC name	cytoplasm	9320	2212	2960	774	1.1017	2.0577e-05	0.00072417
Cluster	Cluster -1	GOBP name	primary metabolic process	9320	1266	3624	542	1.101	0.00021975	0.016546
Cluster	Cluster -1	GOCC name	intracellular part	9320	1266	7006	1038	1.0907	1.1898e-10	9.0505e-09
Cluster	Cluster -1	GOCC name	intracellular organelle	9320	1266	5263	778	1.0882	1.4136e-05	0.00052083
Cluster	Cluster -2	GOCC name	membrane-bounded organelle	9320	2212	5362	1384	1.0875	5.0987e-09	3.3397e-07
Cluster	Cluster -2	GOCC name	cell part	9320	2212	7639	1968	1.0855	4.6013e-25	1.8083e-22
Cluster	Cluster -2	GOBP name	primary metabolic process	9320	2212	3624	933	1.0847	2.7357e-05	0.002903
Cluster	Cluster -1	GOMF name	binding	9320	1266	5293	773	1.0751	0.00010328	0.018797
Cluster	Cluster -1	GOBP name	cellular process	9320	1266	6152	897	1.0734	1.0507e-05	0.0012719
Cluster	Cluster -1	GOCC name	cell part	9320	1266	7639	1099	1.0591	1.3908e-07	7.6266e-06
Cluster	Cluster -2	GOCC name	cytoplasmic part	9320	2212	3971	875	0.92841	7.7438e-05	0.0023114
Cluster	Cluster -2	GOMF name	catalytic activity	9320	2212	3088	662	0.90326	2.3281e-05	0.0059705
Cluster	Cluster -1	GOCC name	nucleus	9320	1266	2708	321	0.87265	0.00018985	0.0048659
Cluster	Cluster -1	GOCC name	nuclear part	9320	1266	2523	299	0.87244	0.00030342	0.0074528
Cluster	Cluster -1	GOBP name	regulation of gene expression	9320	1266	1797	200	0.81934	8.4718e-05	0.0077251
Cluster	Cluster -1	GOBP name	regulation of nitrogen compound metabolic process	9320	1266	1781	193	0.79777	1.979e-05	0.0021765
Cluster	Cluster -1	GOBP name	regulation of cellular biosynthetic process	9320	1266	1664	180	0.79635	3.3142e-05	0.0034563
Cluster	Cluster -1	GOBP name	regulation of cellular macromolecule biosynthetic process	9320	1266	1597	172	0.79288	3.7308e-05	0.0037611
Cluster	Cluster -1	GOBP name	regulation of nucleobase-containing compound metabolic process	9320	1266	1766	190	0.79204	1.3922e-05	0.0016091
Cluster	Cluster -1	GOBP name	regulation of biosynthetic process	9320	1266	1682	180	0.78782	1.6318e-05	0.0018278
Cluster	Cluster -1	GOBP name	regulation of macromolecule biosynthetic process	9320	1266	1622	173	0.78519	1.9043e-05	0.002107
Cluster	Cluster -1	GOBP name	regulation of RNA metabolic process	9320	1266	1493	151	0.74456	2.1717e-06	0.00033116
Cluster	Cluster -2	GOBP name	small molecule metabolic process	9320	2212	902	159	0.74271	6.5461e-07	0.00012911
Cluster	Cluster -1	GOBP name	RNA metabolic process	9320	1266	1245	123	0.72731	4.7578e-06	0.0006798
Cluster	Cluster -1	GOBP name	regulation of transcription, DNA-dependent	9320	1266	1399	138	0.72618	1.1313e-06	0.00019931
Cluster	Cluster -1	GOBP name	nucleic acid metabolic process	9320	1266	1559	152	0.71776	1.2285e-07	3.0961e-05
Cluster	Cluster -2	GOCC name	Golgi apparatus part	9320	2212	351	59	0.70823	0.00031693	0.0077043
Cluster	Cluster -1	GOBP name	RNA biosynthetic process	9320	1266	714	68	0.70112	0.00013966	0.011115
Cluster	Cluster -2	GOCC name	mitochondrion	9320	2212	1164	193	0.69861	5.85e-11	4.5981e-09
Cluster	Cluster -1	GOMF name	nucleic acid binding	9320	1266	1509	141	0.68788	1.1924e-08	7.4751e-06
Cluster	Cluster -2	GOBP name	cellular lipid metabolic process	9320	2212	333	54	0.68325	0.00017246	0.013261
Cluster	Cluster -1	GOBP name	transcription, DNA-dependent	9320	1266	662	61	0.67835	9.3345e-05	0.0083032
Cluster	Cluster -2	GOBP name	oxoacid metabolic process	9320	2212	388	59	0.64069	7.4803e-06	0.00096268
Cluster	Cluster -2	GOBP name	carboxylic acid metabolic process	9320	2212	388	59	0.64069	7.4803e-06	0.00096268
Cluster	Cluster -2	GOBP name	organic acid metabolic process	9320	2212	391	59	0.63578	5.3486e-06	0.00075824
Cluster	Cluster -2	GOBP name	cellular ketone metabolic process	9320	2212	405	61	0.63461	3.4876e-06	0.00051038
Cluster	Cluster -1	GOMF name	DNA binding	9320	1266	903	76	0.6196	1.452e-07	6.3018e-05
Cluster	Cluster -1	GOCC name	nucleoplasm part	9320	1266	644	54	0.61729	7.4365e-06	0.00030233
Cluster	Cluster -2	GOCC name	mitochondrial part	9320	2212	570	83	0.61353	7.9825e-09	4.9534e-07
Cluster	Cluster -2	GOCC name	Golgi membrane	9320	2212	209	30	0.60479	0.00024127	0.0059885
Cluster	Cluster -2	GOCC name	mitochondrial membrane	9320	2212	331	47	0.59827	4.2372e-06	0.00017842
Cluster	Cluster -2	GOCC name	mitochondrial inner membrane	9320	2212	242	34	0.59196	5.5211e-05	0.0016907
Cluster	Cluster -2	GOBP name	carbohydrate metabolic process	9320	2212	310	42	0.57085	2.1319e-06	0.00033064
Cluster	Cluster -1	GOCC name	chromosomal part	9320	1266	484	37	0.56278	1.0062e-05	0.00039544
Cluster	Cluster -2	GOBP name	cellular carbohydrate metabolic process	9320	2212	250	33	0.55617	9.9838e-06	0.0012241
Cluster	Cluster -1	GOCC name	chromatin	9320	1266	227	15	0.48646	0.00033446	0.0078865
Cluster	Cluster -2	GOBP name	translation	9320	2212	152	17	0.47123	3.869e-05	0.0038788
Cluster	Cluster -2	GOBP name	cofactor metabolic process	9320	2212	174	19	0.46008	7.4724e-06	0.00096268
Cluster	Cluster -2	GOBP name	coenzyme metabolic process	9320	2212	130	14	0.45375	8.132e-05	0.0075287
Cluster	Cluster -1	GOCC name	nuclear chromosome part	9320	1266	260	16	0.45303	5.0059e-05	0.0015738
Cluster	Cluster -2	GOBP name	generation of precursor metabolites and energy	9320	2212	114	12	0.44351	0.00016466	0.012714
Cluster	Cluster -1	GOMF name	transcription regulatory region sequence-specific DNA binding	9320	1266	210	11	0.38562	4.1074e-05	0.0085829
Cluster	Cluster -1	GOBP name	RNA splicing	9320	1266	166	8	0.35478	0.000122	0.0099428
Cluster	Cluster -2	GOCC name	mitochondrial membrane part	9320	2212	111	9	0.34163	1.1015e-05	0.0004258
Cluster	Cluster -1	GOCC name	nuclear chromatin	9320	1266	133	6	0.33211	0.00035809	0.0082782
Cluster	Cluster -1	GOMF name	RNA polymerase II regulatory region sequence-specific DNA binding	9320	1266	178	8	0.33087	3.656e-05	0.0079335
Cluster	Cluster -2	KEGG name	Oxidative phosphorylation	9320	2212	77	6	0.32832	0.00017952	0.0063469
Cluster	Cluster -1	GOMF name	RNA polymerase II regulatory region DNA binding	9320	1266	180	8	0.32719	2.9786e-05	0.0070021
Cluster	Cluster -1	GOCC name	spliceosomal complex	9320	1266	139	6	0.31777	0.00019348	0.0049057
Cluster	Cluster -2	GOCC name	large ribosomal subunit	9320	2212	67	5	0.31443	0.00035621	0.0082782
Cluster	Cluster -1	GOBP name	leukocyte activation	9320	1266	145	6	0.30462	0.00010327	0.0089664
Cluster	Cluster -1	KEGG name	Spliceosome	9320	1266	101	4	0.29156	0.00094377	0.018526
Cluster	Cluster -1	GOBP name	lymphocyte activation	9320	1266	122	4	0.24137	9.1909e-05	0.0082157
Cluster	Cluster -2	KEGG name	Glycerophospholipid metabolism	9320	2212	45	2	0.18726	0.00047572	0.014007
Cluster	Cluster -2	GOCC name	integral to mitochondrial membrane	9320	2212	26	0	0	0.00086277	0.018664
Cluster	Cluster -2	GOBP name	acetyl-CoA metabolic process	9320	2212	31	0	0	0.00022157	0.016614
